# Supplementary material for: Crocin promotes ferroptosis in gastric cancer via the Nrf2/GGTLC2 pathway
Source: Front Pharmacol. 2025 Mar 21;16:1527481. doi: 10.3389/fphar.2025.1527481 (PMC11968662; doi:10.3389/fphar.2025.1527481)
Supplement: Supplementary file 1 [file DataSheet1.zip]

Archive with 3 entries (1 files):
- Data Sheet 1/
- Data Sheet 1/Supplemental document/
- Data Sheet 1/Supplemental document/Table S1.xlsx
