# Supplementary material for: Crocin promotes ferroptosis in gastric cancer via the Nrf2/GGTLC2 pathway
Source: Front Pharmacol. 2025 Mar 21;16:1527481. doi: 10.3389/fphar.2025.1527481 (PMC11968662; doi:10.3389/fphar.2025.1527481)
Supplement: Supplementary file 1 [file DataSheet1.zip › Data Sheet 1/Supplemental document/Table S1.xlsx]

## Sheet: Sheet1
Table S1. Differential Gene Expression in Gastric Cancer Cells after Treatment with Crocin (2.45 mM)
Probe	Crocin	DRUG	DRUG	DRUG	Ctrl	NC	NC	NC	P-value	P-value	Fold change	Fold change	Fold change	Fold change	Annotation	Annotation	Annotation
probeSet	N1356-1_(PrimeView).CEL	N1356-2_(PrimeView).CEL	N1356-3_(PrimeView).CEL	N1356-4_(PrimeView).CEL	N1355-1_(PrimeView).CEL	N1355-2_(PrimeView).CEL	N1355-3_(PrimeView).CEL	N1355-6_(PrimeView).CEL	Corrected p-value	P-value	Fold change	Log Fold change	Absolute Fold change	Regulation	Gene Symbol	Entrez Gene	Alignments
11739303_a_at	-0.30084	-0.246966	-0.350786	-0.323493	0.325041	0.246966	0.480492	0.317197	3.93672e-05	2.02231e-05	-1.56694	-0.647945	1.56694	down	DLC1	10395	chr8:12940871-12990983 (-) // 94.8 // p22
11742688_s_at	0.434021	0.301017	0.338147	0.394432	-0.301017	-0.396311	-0.613275	-0.431099	5.08743e-05	3.03805e-05	1.74391	0.80233	1.74391	up	HIST2H2AA3	723790 /// 8337	chr1:149822467-149823195 (+) // 88.54 // q21.2 /// chr1:149813750-149814478 (-) // 88.54 // q21.2
11742688_s_at	0.434021	0.301017	0.338147	0.394432	-0.301017	-0.396311	-0.613275	-0.431099	5.08743e-05	3.03805e-05	1.74391	0.80233	1.74391	up	HIST2H2AA4	723790 /// 8337	chr1:149822467-149823195 (+) // 88.54 // q21.2 /// chr1:149813750-149814478 (-) // 88.54 // q21.2
11728719_a_at	-0.671559	-0.692223	-0.275454	-0.373126	0.275454	0.328107	0.293933	0.351468	0.000294245	0.000260739	-1.7597	-0.815331	1.7597	down	LTBP1	4052	chr2:33172215-33624573 (+) // 98.1 // p22.3
11724037_at	-0.605347	-0.516744	-0.709831	-0.659832	0.535253	0.599556	0.585558	0.516744	2.40376e-06	2.23571e-07	-2.26925	-1.18222	2.26925	down	PTGS2	5743	chr1:186640956-186649556 (-) // 95.15 // q31.1
11747765_a_at	-0.437181	-0.242173	-0.413665	-0.294395	0.297459	0.308357	0.272634	0.242173	3.17774e-05	1.41516e-05	-1.54436	-0.627009	1.54436	down	PPP2R5A	5525	chr1:212475147-212534482 (+) // 99.73 // q32.3
11722564_at	0.521235	0.575473	0.558123	0.608735	-0.64573	-0.624241	-0.625647	-0.521235	8.31562e-07	3.65703e-08	2.25028	1.17011	2.25028	up	LRRD1	1595 /// 401387	chr7:91741464-91763844 (-) // 88.77 // q21.2
11746023_a_at	0.379489	0.411858	0.355492	0.36414	-0.401424	-0.416214	-0.449008	-0.355492	9.20051e-07	4.31744e-08	1.72104	0.783279	1.72104	up	PGD	5226	chr1:10459067-10480130 (+) // 90.69 // p36.22
11720752_at	0.397275	0.248553	0.402475	0.420069	-0.248552	-0.3195	-0.25267	-0.259004	1.86057e-05	6.07889e-06	1.55512	0.637025	1.55512	up	OGDH	4967	chr7:44646161-44748669 (+) // 90.98 // p13
11751350_a_at	0.278364	0.514944	0.245397	0.310953	-0.245397	-0.254885	-0.304026	-0.312857	9.01237e-05	6.55042e-05	1.53337	0.616705	1.53337	up	APP	351	chr21:27253614-27342864 (-) // 99.86 // q21.3
11725474_a_at	0.307974	0.304633	0.294489	0.267341	-0.424834	-0.423526	-0.267341	-0.429666	1.19482e-05	2.95486e-06	1.60209	0.679951	1.60209	up	MAP3K5	4217	chr6:136878184-137114189 (-) // 98.25 // q23.3
11723447_at	-0.261026	-0.319264	-0.372239	-0.279372	0.342525	0.273388	0.261026	0.316506	6.62942e-06	1.17068e-06	-1.52239	-0.606337	1.52239	down	MALL	7851	chr2:110841450-110874143 (-) // 83.21 // q13
11717099_at	0.395789	0.499994	0.392468	0.409958	-0.490906	-0.54527	-0.405554	-0.392468	6.22147e-06	1.02816e-06	1.84434	0.883102	1.84434	up	HIST1H2BK	85236	chr6:27105619-27114634 (-) // 61.71 // p22.1
11715441_a_at	-0.575896	-0.451733	-0.488292	-0.689512	0.45225	0.451733	0.532771	0.469909	8.44433e-06	1.73321e-06	-2.03923	-1.02802	2.03923	down	CTGF	1490	chr6:132268798-132272580 (-) // 94.17 // q23.2
11735512_a_at	0.20677	0.351186	0.237799	0.258785	-0.362905	-0.489357	-0.20677	-0.279074	0.00014996	0.000121418	1.51379	0.598162	1.51379	up	PHTF2	57157	chr7:77469444-77586820 (+) // 98.27 // q11.23
11725999_s_at	0.443509	0.695861	0.498251	0.311724	-0.332357	-0.505602	-0.311724	-0.443212	9.75916e-05	7.2307e-05	1.84748	0.88556	1.84748	up	FAS	355	chr10:90749967-90775542 (+) // 94.35 // q23.31
11716366_s_at	0.567605	0.305794	0.641391	0.220178	-0.220178	-0.351592	-0.34435	-0.260211	0.000514235	0.000476067	1.65614	0.727824	1.65614	up	CELA3A	10136 /// 23436	chr1:22303386-22315847 (+) // 92.17 // p36.12
11716366_s_at	0.567605	0.305794	0.641391	0.220178	-0.220178	-0.351592	-0.34435	-0.260211	0.000514235	0.000476067	1.65614	0.727824	1.65614	up	CELA3B	10136 /// 23436	chr1:22303386-22315847 (+) // 92.17 // p36.12
11754235_a_at	-0.457256	-0.194985	-0.399031	-0.451343	0.21865	0.243078	0.282429	0.194985	0.000104412	7.84807e-05	-1.52672	-0.610439	1.52672	down	PTPRF	5792	chr1:43996544-44089334 (+) // 94.56 // p34.2
11746069_a_at	-0.585813	-0.417075	-0.557401	-0.516708	0.417075	0.423032	0.466092	0.421489	2.91356e-06	2.95215e-07	-1.93344	-0.951171	1.93344	down	GATM	2628	chr15:45654347-45670761 (-) // 89.49 // q21.1
11726536_at	1.99678	2.09639	2.07609	2.0794	-1.99678	-2.16486	-2.04936	-1.99748	4.79142e-08	1.21165e-10	17.319	4.11428	17.319	up	CYP1A1	1543	chr15:75011882-75017877 (-) // 99.28 // q24.1
11738801_x_at	-0.399828	-0.23617	-0.353256	-0.393663	0.23617	0.321205	0.314302	0.28184	1.80878e-05	5.80459e-06	-1.55198	-0.634108	1.55198	down	MYH2	4620 /// 4622	chr17:10346606-10372876 (-) // 100.0 // p13.1
11727154_at	-0.25912	-0.416695	-0.301707	-0.348664	0.280041	0.29388	0.25912	0.30814	1.00337e-05	2.26816e-06	-1.53351	-0.616842	1.53351	down	LRRC1	55227	chr6:53659777-53789182 (+) // 96.52 // p12.1
11722687_a_at	-0.610629	-0.374637	-0.549089	-0.584481	0.4675	0.374637	0.394493	0.43291	1.2128e-05	3.05161e-06	-1.92798	-0.947094	1.92798	down	LIFR	3977	chr5:38475026-38556748 (-) // 98.68 // p13.1
11738801_x_at	-0.399828	-0.23617	-0.353256	-0.393663	0.23617	0.321205	0.314302	0.28184	1.80878e-05	5.80459e-06	-1.55198	-0.634108	1.55198	down	MYH4	4620 /// 4622	chr17:10346606-10372876 (-) // 100.0 // p13.1
11715280_s_at	-0.632051	-0.668831	-0.468815	-0.365278	0.389493	0.406176	0.365277	0.422528	3.03274e-05	1.33377e-05	-1.90476	-0.929612	1.90476	down	JUP	3728 /// 3872	chr17:18330119-18335316 (+) // 95.24 // p11.2 /// chr17:39775691-39780882 (-) // 100.0 // q21.2
11760212_at	-0.833154	-0.456437	-0.325356	-0.575547	0.362815	0.396099	0.489464	0.325356	0.000198105	0.000167477	-1.91993	-0.941057	1.91993	down	SPAG9	9043	chr17:49108293-49124239 (-) // 66.2 // q21.33
11745789_a_at	0.267261	0.486859	0.436588	0.38269	-0.377647	-0.326699	-0.27755	-0.267261	2.8129e-05	1.17212e-05	1.63087	0.705639	1.63087	up	TMEM135	65084	chr11:86748883-87034802 (+) // 99.04 // q14.2
11722160_a_at	-0.338623	-0.37209	-0.322512	-0.28441	0.300767	0.28441	0.341369	0.300767	1.62044e-06	1.09793e-07	-1.55427	-0.636237	1.55427	down	GRB10	2887	chr7:50657764-50861158 (-) // 97.33 // p12.1
11740685_s_at	-0.42153	-0.254504	-0.338495	-0.333141	0.341805	0.254504	0.262635	0.327247	1.52642e-05	4.45185e-06	-1.55129	-0.633465	1.55129	down	NAPEPLD	222236	chr7:102740022-102789679 (-) // 88.33 // q22.1
11754095_a_at	-1.31393	-1.41869	-1.30397	-1.42709	1.30397	1.30856	1.33261	1.34282	6.38154e-08	2.90738e-10	-6.44382	-2.68792	6.44382	down	TAGLN	6876	chr11:117073717-117075214 (+) // 94.84 // q23.3
11723553_at	-0.636391	-0.569337	-0.56426	-0.608687	0.579829	0.56426	0.707995	0.609196	9.7077e-07	5.02277e-08	-2.31336	-1.20999	2.31336	down	F5	2153	chr1:169481191-169555862 (-) // 91.4 // q24.2
11733433_a_at	-0.920366	-0.445496	-0.860338	-0.746531	0.621797	0.508649	0.445496	0.610874	4.82461e-05	2.81252e-05	-2.44509	-1.28989	2.44509	down	ODAM	54959	chr4:71062241-71070293 (+) // 93.88 // q13.3
11745264_a_at	0.496524	0.629034	0.574046	0.556873	-0.653748	-0.641572	-0.496524	-0.68086	3.23162e-06	3.56304e-07	2.26938	1.1823	2.26938	up	RAD23B	5887	chr9:110046333-110092170 (+) // 97.11 // q31.2
11755640_s_at	-0.410313	-0.177388	-0.475798	-0.362221	0.177388	0.215253	0.268888	0.256233	0.000156448	0.000127442	-1.50094	-0.585871	1.50094	down	RALGPS1	9649	chr9:129885285-129985442 (+) // 93.79 // q33.3
11722564_at	0.521235	0.575473	0.558123	0.608735	-0.64573	-0.624241	-0.625647	-0.521235	8.31562e-07	3.65703e-08	2.25028	1.17011	2.25028	up	CYP51A1	1595 /// 401387	chr7:91741464-91763844 (-) // 88.77 // q21.2
11741396_s_at	-0.522401	-0.671087	-0.36907	-0.392587	0.475063	0.551361	0.36907	0.576641	4.26747e-05	2.31332e-05	-1.97496	-0.98182	1.97496	down	GGT3P	2678 /// 2679 /// 728441 /// 91227 /// 92086	chr22:24999123-25024972 (+) // 96.38 // q11.23
11716987_a_at	0.511963	0.603681	0.498947	0.498304	-0.506003	-0.583564	-0.541343	-0.498304	9.7077e-07	4.99674e-08	2.08569	1.06053	2.08569	up	HMGCS1	3157	chr5:43289207-43313684 (-) // 94.68 // p12
200078_PM_s_at	0.348953	0.241863	0.329686	0.294745	-0.305488	-0.344658	-0.269111	-0.241863	8.36163e-06	1.69962e-06	1.50952	0.594092	1.50952	up	ATP6V0B	533	chr1:44440647-44443966 (+) // 95.85 // p34.1
11716184_s_at	-0.318364	-0.274066	-0.285297	-0.270831	0.392713	0.376539	0.309409	0.270831	5.80819e-06	8.96182e-07	-1.54169	-0.624513	1.54169	down	ALCAM	214	chr3:105085712-105295746 (+) // 96.66 // q13.11
11742702_a_at	0.369393	0.286715	0.286093	0.260738	-0.468693	-0.31441	-0.301124	-0.260738	3.54262e-05	1.6813e-05	1.55507	0.636976	1.55507	up	C17orf89	284184	chr17:79213038-79215078 (+) // 81.26 // q25.3
11716500_a_at	0.675882	0.665653	0.656713	0.664823	-0.791874	-0.656713	-0.682919	-0.719753	3.01228e-07	6.58675e-09	2.60013	1.37858	2.60013	up	PIR	8544	chrX:15402920-15511711 (-) // 96.3 // p22.2
11724241_at	-0.802581	-0.566812	-0.787931	-0.768015	0.608337	0.566812	0.769803	0.875704	1.42838e-05	3.98997e-06	-2.70663	-1.4365	2.70663	down	TCF4	6925	chr18:52889564-53255860 (-) // 95.08 // q21.2
11737416_x_at	0.242081	0.32461	0.266348	0.255029	-0.242081	-0.357533	-0.338236	-0.319968	7.63002e-06	1.46082e-06	1.50157	0.586471	1.50157	up	ZNF69	7620	chr19:11998611-12025366 (+) // 58.03 // p13.2
11755406_x_at	0.273645	0.364221	0.24506	0.289356	-0.32333	-0.279821	-0.24506	-0.455147	4.21685e-05	2.26102e-05	1.53571	0.61891	1.53571	up	NPLOC4	55666	chr17:79525644-79526819 (-) // 81.11 // q25.3
11736655_a_at	0.530707	0.652691	0.626236	0.600399	-0.64379	-0.565562	-0.626852	-0.530707	1.08698e-06	6.05921e-08	2.28824	1.19424	2.28824	up	PTGR1	22949	chr9:114325251-114361711 (-) // 97.64 // q31.3
11721144_a_at	-0.37906	-0.275014	-0.544112	-0.662387	0.275014	0.349917	0.289184	0.382832	0.000147459	0.000119076	-1.72833	-0.78938	1.72833	down	MKI67	4288	chr10:129894922-129924655 (-) // 98.51 // q26.2
11747287_a_at	0.411063	0.307712	0.420887	0.246369	-0.352218	-0.246369	-0.362045	-0.416378	3.41274e-05	1.57131e-05	1.61413	0.69076	1.61413	up	ZC3H18	124245	chr16:88636769-88697806 (+) // 93.85 // q24.2
11729053_x_at	-0.353027	-0.441349	-0.255115	-0.435516	0.351412	0.255115	0.336802	0.41339	2.92196e-05	1.25078e-05	-1.63629	-0.710432	1.63629	down	PPFIBP1	8496	chr12:27677044-27800910 (+) // 95.42 // p11.23
11749456_a_at	-0.810567	-0.543528	-0.48255	-0.696573	0.822678	0.729582	0.829504	0.48255	3.6635e-05	1.78605e-05	-2.54803	-1.34938	2.54803	down	ESRRG	2104	chr1:216676595-216896795 (-) // 93.11 // q41
11721994_s_at	-0.547726	-0.515012	-0.504207	-0.41724	0.41724	0.468983	0.494397	0.576606	3.88884e-06	4.75475e-07	-1.9798	-0.985352	1.9798	down	UBE2L6	9246	chr11:57319134-57335805 (-) // 86.9 // q12.1
11730326_x_at	-0.276216	-0.252655	-0.236532	-0.340388	0.353446	0.325154	0.394217	0.236532	1.79037e-05	5.70691e-06	-1.5197	-0.603786	1.5197	down	UPK3B	80761	chr7:76139664-76144773 (+) // 85.24 // q11.23
11737390_at	0.352932	0.226041	0.521332	0.273824	-0.274808	-0.300835	-0.281289	-0.226041	0.000119318	9.24929e-05	1.53079	0.614275	1.53079	up	ZSCAN4	201516	chr19:57794563-58190519 (+) // 78.64 // q13.43
11721902_a_at	0.32572	0.378303	0.534552	0.344817	-0.477588	-0.440075	-0.32572	-0.398178	2.26715e-05	8.27402e-06	1.74865	0.806238	1.74865	up	SERPINI1	5274	chr3:167453510-167543560 (+) // 99.62 // q26.1
11737791_s_at	-1.23746	-1.04682	-1.40779	-1.6531	1.04682	1.05323	1.19736	1.09753	8.46283e-06	1.74104e-06	-5.40774	-2.43503	5.40774	down	APOL2	23780 /// 8542	chr22:36622254-36635689 (-) // 74.18 // q12.3
11745189_a_at	-1.22399	-1.26256	-1.21051	-1.11276	1.13073	1.21061	1.16154	1.11276	1.12988e-07	1.25814e-09	-5.12078	-2.35636	5.12078	down	APOL1	8542	chr22:36649173-36663569 (+) // 74.28 // q12.3
11744434_a_at	-0.36227	-0.350384	-0.289818	-0.371456	0.289818	0.413958	0.342251	0.415893	6.26781e-06	1.04238e-06	-1.63463	-0.708962	1.63463	down	PARP9	83666	chr3:122246770-122283619 (-) // 98.72 // q21.1
11721650_at	-0.386885	-0.281823	-0.357705	-0.240866	0.240866	0.362555	0.292353	0.309905	1.87741e-05	6.14624e-06	-1.535	-0.61824	1.535	down	PI3	5266	chr20:43803542-43805185 (+) // 91.96 // q13.12
11731755_a_at	-0.658204	-0.30522	-0.481634	-0.42417	0.30522	0.377644	0.456575	0.342732	6.77238e-05	4.52605e-05	-1.78738	-0.837849	1.78738	down	SYTL2	54843	chr11:85405263-85439071 (-) // 99.35 // q14.1
11746974_a_at	0.29334	0.258862	0.301126	0.366129	-0.439627	-0.258862	-0.353284	-0.298552	2.13599e-05	7.47301e-06	1.56097	0.642446	1.56097	up	LDLR	3949	chr19:11200137-11242160 (+) // 99.7 // p13.2
11717599_s_at	-0.332839	-0.357627	-0.281098	-0.405516	0.338172	0.281098	0.370929	0.379484	6.11485e-06	9.86762e-07	-1.60959	-0.686691	1.60959	down	SLC20A2	6575	chr8:42273996-42330175 (-) // 93.75 // p11.21
11762048_a_at	-0.445651	-0.380485	-0.395168	-0.3141	0.3141	0.403203	0.41244	0.515812	1.34555e-05	3.64397e-06	-1.73537	-0.79524	1.73537	down	EZH2	2146	chr7:148514448-148581379 (-) // 96.8 // q36.1
11723605_a_at	-0.535018	-0.396875	-0.250003	-0.391922	0.373265	0.385973	0.250003	0.459511	6.68238e-05	4.44326e-05	-1.69425	-0.760643	1.69425	down	PCED1B	91523	chr12:47473385-47630446 (+) // 90.9 // q13.11
11748516_a_at	0.486312	0.397618	0.404076	0.453579	-0.706074	-0.716294	-0.584802	-0.397618	2.61536e-05	1.04711e-05	2.05138	1.03659	2.05138	up	NAP1L5	266812	chr4:89617462-89618952 (-) // 89.48 // q22.1
11721422_s_at	-0.443449	-0.260431	-0.243654	-0.510355	0.243654	0.256714	0.336534	0.263683	0.000120644	9.37576e-05	-1.55792	-0.639619	1.55792	down	SPAG16	79582	chr2:214149115-214182702 (+) // 80.71 // q34
11728769_at	-0.785767	-0.555367	-0.726301	-0.723475	0.561377	0.622676	0.555366	0.571761	2.92707e-06	2.98387e-07	-2.42086	-1.27552	2.42086	down	ST6GALNAC3	256435	chr1:76540386-77100283 (+) // 93.7 // p31.1
11757109_s_at	0.354623	0.301828	0.372104	0.392771	-0.575997	-0.445118	-0.301829	-0.31188	4.86145e-05	2.84321e-05	1.69824	0.764037	1.69824	up	GSTTP1	100652871 /// 25774 /// 653399	chr22:24282186-24285125 (+) // 95.08 // q11.23
11730110_a_at	0.444933	0.397737	0.637046	0.25416	-0.376004	-0.375973	-0.405319	-0.25416	0.000122802	9.57227e-05	1.72469	0.786333	1.72469	up	SLC23A2	9962	chr20:4833001-4951525 (-) // 96.96 // p13
11761579_at	0.318775	0.491405	0.440038	0.325882	-0.415251	-0.362972	-0.322875	-0.318775	1.54856e-05	4.52598e-06	1.68062	0.748993	1.68062	up	DMKN	93099	chr19:35994205-36001412 (-) // 93.41 // q13.12
11757109_s_at	0.354623	0.301828	0.372104	0.392771	-0.575997	-0.445118	-0.301829	-0.31188	4.86145e-05	2.84321e-05	1.69824	0.764037	1.69824	up	GSTTP2	100652871 /// 25774 /// 653399	chr22:24282186-24285125 (+) // 95.08 // q11.23
11729155_at	-0.324828	-0.347384	-0.306044	-0.323318	0.380019	0.306044	0.405489	0.411276	1.98816e-06	1.57975e-07	-1.62574	-0.7011	1.62574	down	CEACAM6	4680	chr19:42254884-42275774 (+) // 51.02 // q13.2
11733663_a_at	-0.40451	-0.26122	-0.295993	-0.441656	0.26122	0.296485	0.369129	0.306203	2.52862e-05	9.85439e-06	-1.5791	-0.659104	1.5791	down	ARHGAP11A	9824	chr15:32907690-32928519 (+) // 99.42 // q13.3
11728883_a_at	-0.263684	-0.457999	-0.269902	-0.335671	0.263684	0.298183	0.305531	0.304435	2.56488e-05	1.01082e-05	-1.54197	-0.624772	1.54197	down	PRSS35	167681	chr6:84222054-84235423 (+) // 94.56 // q14.2
11723491_a_at	0.329022	0.208059	0.282242	0.263514	-0.378485	-0.208058	-0.418674	-0.339622	4.38217e-05	2.4023e-05	1.523	0.606919	1.523	up	ARHGEF3	50650	chr3:56761447-56835996 (-) // 99.17 // p14.3
11742124_a_at	-0.392568	-0.367596	-0.397765	-0.347219	0.347219	0.382049	0.461897	0.367916	1.92701e-06	1.47307e-07	-1.70062	-0.766058	1.70062	down	CACNG6	59285	chr19:54495541-54515918 (+) // 93.66 // q13.42
11719880_at	0.277668	0.232809	0.177013	0.263749	-0.177013	-0.626515	-0.390594	-0.716551	0.00120192	0.00116083	1.64203	0.715478	1.64203	up	OSTM1	28962	chr6:108362614-108395966 (-) // 86.68 // q21
11754357_a_at	-0.278569	-0.27431	-0.315481	-0.31585	0.285459	0.27431	0.316461	0.322075	7.31731e-07	2.77188e-08	-1.51113	-0.595629	1.51113	down	FLNB	2317	chr3:58117030-58157978 (+) // 98.85 // p14.3
11721168_a_at	-0.384157	-0.251448	-0.304476	-0.337598	0.251448	0.404733	0.433989	0.538767	5.30374e-05	3.22633e-05	-1.6548	-0.726654	1.6548	down	EPB41L1	2036	chr20:34742661-34820719 (+) // 93.83 // q11.23
11754434_a_at	0.354922	0.300557	0.324124	0.380966	-0.374674	-0.343943	-0.439101	-0.300557	5.55783e-06	8.23846e-07	1.62982	0.704711	1.62982	up	CCND3	896	chr6:41902671-42018095 (-) // 81.64 // p21.1
11724885_at	-0.564405	-0.602253	-0.709533	-0.49729	0.49729	0.528262	0.554829	0.571897	3.20204e-06	3.49803e-07	-2.19077	-1.13144	2.19077	down	CLIC3	9022	chr9:139889082-139891017 (-) // 91.69 // q34.3
11717731_at	0.517828	0.344264	0.484851	0.448353	-0.474951	-0.451211	-0.562518	-0.344264	1.56121e-05	4.59181e-06	1.87522	0.907061	1.87522	up	SQLE	6713	chr8:126010716-126034525 (+) // 93.18 // q24.13
11736155_a_at	0.517988	0.376945	0.27552	0.612735	-0.367765	-0.282508	-0.292278	-0.27552	9.53367e-05	7.02326e-05	1.68216	0.750315	1.68216	up	XPR1	9213	chr1:180601147-180859387 (+) // 95.29 // q25.3
11753509_a_at	0.366034	0.311053	0.318246	0.338829	-0.381932	-0.311053	-0.363268	-0.318462	1.10214e-06	6.17768e-08	1.59905	0.677219	1.59905	up	FOXC1	2296	chr6:1610680-1612342 (+) // 95.07 // p25.3
11757919_s_at	0.578608	0.345896	0.343821	0.50399	-0.484543	-0.358626	-0.343821	-0.446388	3.40933e-05	1.56869e-05	1.80428	0.851423	1.80428	up	MEGF9	1955	chr9:123363204-123363795 (-) // 93.58 // q33.2
11747405_a_at	0.235753	0.478563	0.373536	0.399894	-0.266671	-0.326297	-0.235753	-0.24446	4.26027e-05	2.30614e-05	1.55858	0.640232	1.55858	up	EPDR1	54749	chr7:37960259-37989998 (+) // 99.6 // p14.1
11722970_a_at	-0.693897	-0.382924	-0.824168	-0.89911	0.544789	0.632721	0.419791	0.382925	0.000110225	8.39504e-05	-2.28958	-1.19508	2.28958	down	LOC401317	401317 /// 9586	chr7:28452038-28865508 (+) // 92.07 // p15.1
11748627_x_at	0.531136	0.567624	0.555548	0.525394	-0.580563	-0.530698	-0.525394	-0.531228	9.68839e-08	7.78191e-10	2.12417	1.0869	2.12417	up	UGDH	7358	chr4:39501530-39529059 (-) // 91.21 // p14
11725413_x_at	-0.362137	-0.266952	-0.243824	-0.326433	0.252874	0.369204	0.243824	0.335346	1.92569e-05	6.42884e-06	-1.51587	-0.600148	1.51587	down	TRIM14	9830	chr9:100846468-100881695 (-) // 79.6 // q22.33
11727942_a_at	-0.611428	-0.447142	-0.634188	-0.503758	0.481632	0.497043	0.563438	0.447142	5.55783e-06	8.30814e-07	-2.06543	-1.04644	2.06543	down	FPR3	2359	chr19:52298410-52329578 (+) // 53.87 // q13.41
11723748_at	0.618573	0.826712	0.777042	0.902977	-0.672832	-0.635916	-0.662903	-0.618573	3.53988e-06	4.1219e-07	2.69238	1.42888	2.69238	up	ALPP	250	chr2:233243243-233247594 (+) // 88.48 // q37.1
11716302_s_at	0.379431	0.491657	0.407035	0.25757	-0.332313	-0.359303	-0.25757	-0.301379	2.87082e-05	1.21216e-05	1.62064	0.696565	1.62064	up	ACSL1	2180	chr4:185676753-185747237 (-) // 97.07 // q35.1
11746229_a_at	-0.393837	-0.268046	-0.324935	-0.339163	0.444121	0.418545	0.268046	0.428465	1.79715e-05	5.74512e-06	-1.64866	-0.72129	1.64866	down	RPL31	6160	chr2:101618750-101637620 (+) // 88.23 // q11.2
11743808_a_at	0.58591	0.58963	0.624516	0.608166	-0.729755	-0.746679	-0.716009	-0.58591	8.95687e-07	4.11018e-08	2.45657	1.29664	2.45657	up	DHCR7	1717	chr11:71144990-71159477 (-) // 82.51 // q13.4
11720895_at	0.675002	0.69967	0.61838	0.696648	-0.710235	-0.61838	-0.673003	-0.619222	3.21702e-07	7.6289e-09	2.50991	1.32763	2.50991	up	SOS1	6654	chr2:39208540-39347604 (-) // 99.33 // p22.1
11745942_a_at	0.27855	0.282019	0.23607	0.287402	-0.410761	-0.269706	-0.346181	-0.23607	2.08237e-05	7.20151e-06	1.5018	0.58669	1.5018	up	PITRM1	10531	chr10:3179919-3212399 (-) // 95.58 // p15.2
11723385_s_at	-0.430149	-0.528672	-0.513356	-0.41306	0.423402	0.579473	0.598376	0.41306	1.12447e-05	2.65967e-06	-1.96549	-0.974887	1.96549	down	PCSK6	100507472 /// 5046	chr15:101844134-102030187 (-) // 93.91 // q26.3
11758913_at	-0.34194	-0.281745	-0.304917	-0.239939	0.239938	0.346048	0.297802	0.382585	1.3129e-05	3.50969e-06	-1.52491	-0.608729	1.52491	down	PCSK5	5125	chr9:78505516-78810805 (+) // 97.23 // q21.13
11724720_a_at	-0.354592	-0.293842	-0.371016	-0.375426	0.293841	0.342685	0.405765	0.34189	3.4857e-06	3.99348e-07	-1.61862	-0.694764	1.61862	down	GALNT12	79695	chr9:101569932-101612362 (+) // 96.32 // q22.33
11732770_s_at	0.177304	0.241554	0.260179	0.188806	-0.177304	-0.412261	-0.374504	-0.511636	0.000230511	0.000198849	1.50096	0.585887	1.50096	up	FOXD4	200350 /// 2298 /// 286380 /// 653404	chr9:70917557-70920000 (+) // 96.59 // q21.11 /// chr9:116055-118429 (-) // 99.83 // p24.3 /// chr9:69199479-69201922 (-) // 96.34 // q21.11
11739889_at	0.341383	0.393682	0.341383	0.280579	-0.280579	-0.294514	-0.323133	-0.332439	2.82562e-06	2.83693e-07	1.56582	0.646923	1.56582	up	PRSS12	8492	chr4:119201908-119274158 (-) // 99.76 // q26
11723426_a_at	1.09217	1.069	1.04431	1.11563	-1.12713	-1.10193	-1.11489	-1.04431	4.79142e-08	1.17133e-10	4.5232	2.17734	4.5232	up	ETFB	2109	chr19:51848424-51869674 (-) // 91.6 // q13.41
11740757_s_at	-0.3404	-0.20194	-0.386424	-0.243963	0.340288	0.337121	0.20194	0.297009	5.43164e-05	3.34229e-05	-1.5024	-0.587271	1.5024	down	SIM2	6493	chr21:38071990-38122535 (+) // 93.01 // q22.13
11721307_at	0.6369	0.746429	0.720559	0.604826	-0.673536	-0.849271	-0.604826	-0.669705	4.23955e-06	5.58832e-07	2.5964	1.37651	2.5964	up	PHLDA1	22822	chr12:76419226-76425681 (-) // 86.13 // q21.2
11742769_a_at	-0.371574	-0.30294	-0.233337	-0.435171	0.233336	0.309251	0.247565	0.241454	3.2795e-05	1.48269e-05	-1.50907	-0.593657	1.50907	down	FLRT3	23767	chr20:14304642-14318302 (-) // 99.3 // p12.1
11724014_a_at	0.28296	0.456423	0.503759	0.482643	-0.451853	-0.381629	-0.309178	-0.28296	3.47952e-05	1.6246e-05	1.7265	0.787851	1.7265	up	SOAT1	6646	chr1:179262934-179324767 (+) // 68.67 // q25.2
11724909_a_at	-0.391589	-0.408657	-0.403003	-0.326616	0.338226	0.401298	0.326616	0.38246	1.66634e-06	1.19061e-07	-1.67553	-0.744616	1.67553	down	TMPRSS2	7113	chr21:42836232-42880085 (-) // 93.84 // q22.3
11724021_at	0.518102	0.602733	0.554168	0.782115	-0.965	-0.683278	-0.518102	-0.59336	4.6823e-05	2.66489e-05	2.46949	1.30421	2.46949	up	HIST1H2BD	3017	chr6:26158348-26171577 (+) // 96.22 // p22.2
11720168_at	-0.207236	-0.308062	-0.204176	-0.283836	0.204175	0.373447	0.420799	0.412164	6.44445e-05	4.21559e-05	-1.51937	-0.603474	1.51937	down	SELL	6402	chr1:169659809-169680843 (-) // 97.84 // q24.2
11730952_a_at	0.268928	0.277654	0.270632	0.318437	-0.335405	-0.359849	-0.27756	-0.268928	3.25578e-06	3.63759e-07	1.50979	0.594348	1.50979	up	PDK3	5165	chrX:24483343-24558207 (+) // 99.17 // p22.11
11729817_a_at	-0.65382	-0.71669	-0.492488	-0.712871	0.579746	0.554107	0.616127	0.492488	5.68949e-06	8.62351e-07	-2.30471	-1.20458	2.30471	down	IGF1	3479	chr12:102789676-102874378 (-) // 89.47 // q23.2
11751905_a_at	-0.699999	-0.292446	-0.486725	-0.611378	0.295141	0.324712	0.403038	0.292446	0.000116703	8.99621e-05	-1.80434	-0.851471	1.80434	down	NID1	4811	chr1:236139140-236228391 (-) // 98.54 // q42.3
11728867_a_at	-0.360601	-0.316115	-0.320515	-0.425967	0.384283	0.316115	0.523026	0.36411	1.8916e-05	6.21017e-06	-1.68492	-0.752683	1.68492	down	PCK2	5106	chr14:24563482-24569962 (+) // 89.2 // q11.2
11759482_at	0.295388	0.332835	0.276813	0.263611	-0.48583	-0.263611	-0.506308	-0.597675	6.81329e-05	4.56178e-05	1.68824	0.755518	1.68824	up	WWTR1	25937	chr3:149235021-149375888 (-) // 91.95 // q25.1
11726385_a_at	-0.303045	-0.325628	-0.454297	-0.409633	0.355853	0.350114	0.361536	0.303045	7.52591e-06	1.42545e-06	-1.64238	-0.715788	1.64238	down	MT1X	4501	chr16:56716345-56718108 (+) // 80.58 // q13
11745569_s_at	-0.527121	-0.254625	-0.351356	-0.371508	0.33522	0.400724	0.254625	0.324098	5.38036e-05	3.29085e-05	-1.62994	-0.704819	1.62994	down	LSP1	4046 /// 645166 /// 654342 /// 729862	chr5:28926976-28928099 (+) // 98.94 // p13.3
11727427_a_at	-0.425163	-0.531829	-0.479197	-0.646387	0.425163	0.56914	0.461348	0.560319	1.04836e-05	2.41102e-06	-2.03445	-1.02464	2.03445	down	ACSM3	6296	chr16:20775023-20808901 (+) // 99.37 // p12.3
11748476_a_at	0.421585	0.372598	0.46403	0.248349	-0.441985	-0.32207	-0.52932	-0.248349	9.03427e-05	6.56911e-05	1.69592	0.762072	1.69592	up	DUSP3	1845	chr17:41845759-41856303 (-) // 90.15 // q21.31
11753799_a_at	0.34526	0.516131	0.368252	0.471548	-0.442895	-0.34526	-0.422646	-0.423181	8.8748e-06	1.86953e-06	1.78237	0.833793	1.78237	up	FAM165B	54065	chr21:35751726-35760997 (+) // 100.0 // q22.11
11745569_s_at	-0.527121	-0.254625	-0.351356	-0.371508	0.33522	0.400724	0.254625	0.324098	5.38036e-05	3.29085e-05	-1.62994	-0.704819	1.62994	down	LOC645166	4046 /// 645166 /// 654342 /// 729862	chr5:28926976-28928099 (+) // 98.94 // p13.3
11715477_at	0.426699	0.500534	0.515941	0.400421	-0.413671	-0.440178	-0.400421	-0.413644	1.43731e-06	9.06381e-08	1.83767	0.877877	1.83767	up	TFRC	7037	chr3:195776154-195809200 (-) // 97.68 // q29
11716718_at	0.30963	0.427629	0.355608	0.396196	-0.594042	-0.475483	-0.30963	-0.502244	2.91774e-05	1.24666e-05	1.7933	0.842616	1.7933	up	GLA	2717	chrX:100652794-100663122 (-) // 97.38 // q22.1
11729779_a_at	-0.698396	-0.692484	-0.715785	-0.684749	0.732156	0.68475	0.730306	0.764735	6.38154e-08	2.47507e-10	-2.68671	-1.42584	2.68671	down	CDH17	1015	chr8:95139265-95229531 (-) // 90.8 // q22.1
11717897_a_at	0.271811	0.296279	0.327862	0.273241	-0.301917	-0.271811	-0.327709	-0.279593	1.05634e-06	5.79084e-08	1.5027	0.587556	1.5027	up	PTP4A1	7803	chr6:64281916-64293491 (+) // 94.31 // q12
11753900_x_at	-0.419077	-0.385404	-0.380396	-0.353632	0.377064	0.353632	0.367517	0.427479	7.32916e-07	2.79894e-08	-1.70061	-0.76605	1.70061	down	MT2A	4502	chr16:56642564-56643409 (+) // 79.71 // q12.2
11729273_a_at	-0.377862	-0.427478	-0.244082	-0.336481	0.244082	0.502007	0.410982	0.623641	0.000139793	0.000111692	-1.73106	-0.791654	1.73106	down	SH3RF2	153769	chr5:145316125-145442855 (+) // 97.98 // q32
11741376_a_at	0.339687	0.380456	0.350627	0.348849	-0.390317	-0.339687	-0.429805	-0.401171	7.76517e-07	3.13285e-08	1.67615	0.74515	1.67615	up	LRP8	7804	chr1:53711217-53793737 (-) // 94.07 // p32.3
11754625_a_at	0.34574	0.252258	0.223272	0.327439	-0.256078	-0.407117	-0.315156	-0.223272	4.22004e-05	2.26403e-05	1.50273	0.587583	1.50273	up	AP4B1	10717	chr1:114437677-114440746 (-) // 74.05 // p13.2
11718766_at	-0.676861	-0.657186	-0.67708	-0.714821	0.666105	0.657187	0.764146	0.669685	2.42398e-07	4.70312e-09	-2.58608	-1.37077	2.58608	down	PRSS23	11098	chr11:86511281-86522275 (+) // 91.21 // q14.2
11743655_a_at	-0.631574	-0.716442	-0.673714	-0.60582	0.60582	0.663086	0.790102	0.697152	1.55113e-06	1.0032e-07	-2.54194	-1.34593	2.54194	down	HPGD	3248	chr4:175411281-175444049 (-) // 97.21 // q34.1
11747152_a_at	-0.598989	-0.46213	-0.394304	-0.672009	0.525166	0.5528	0.394304	0.566559	2.27751e-05	8.33987e-06	-2.05846	-1.04157	2.05846	down	PHLDB2	90102	chr3:111578596-111604641 (+) // 94.65 // q13.2
11749461_a_at	-0.241749	-0.288694	-0.656864	-0.64325	0.316045	0.424913	0.241749	0.372186	0.00056023	0.000521581	-1.73672	-0.796363	1.73672	down	CDH11	1009	chr16:64980684-65155930 (-) // 98.86 // q21
11730903_a_at	-0.342537	-0.345107	-0.351158	-0.419309	0.488945	0.342537	0.738334	0.505154	6.53557e-05	4.30388e-05	-1.84455	-0.88327	1.84455	down	JDP2	122953	chr14:75895059-75939402 (+) // 75.65 // q24.3
11719268_at	-0.54188	-0.760925	-0.702459	-0.653836	0.615011	0.54188	0.587558	0.575869	2.5273e-06	2.40727e-07	-2.36995	-1.24485	2.36995	down	TNNC1	7134	chr3:52485115-52486850 (-) // 84.83 // p21.1
11727375_a_at	0.356308	0.50701	0.421561	0.437126	-0.356308	-0.382596	-0.394669	-0.480477	5.85596e-06	9.14373e-07	1.78264	0.834014	1.78264	up	HMGCR	3156	chr5:74632992-74657926 (+) // 98.56 // q13.3
11724725_a_at	0.318753	0.297404	0.398985	0.307559	-0.425464	-0.297404	-0.365305	-0.385573	6.41122e-06	1.09585e-06	1.6235	0.699112	1.6235	up	EIF5	1983	chr14:103800338-103811362 (+) // 90.52 // q32.32
11747354_a_at	-0.641495	-0.378006	-0.672709	-0.653408	0.378006	0.533901	0.718312	0.566313	4.60241e-05	2.58667e-05	-2.197	-1.13554	2.197	down	IQGAP2	10788	chr5:75904919-75967609 (+) // 99.7 // q13.3
11735676_a_at	0.529013	0.462074	0.553242	0.438154	-0.678162	-0.498066	-0.519648	-0.438154	9.35996e-06	2.05245e-06	2.04079	1.02913	2.04079	up	OSGIN1	29948	chr16:83982671-83999936 (+) // 99.16 // q23.3
11725832_s_at	0.238128	0.252726	0.215835	0.344139	-0.293127	-0.343681	-0.469757	-0.215835	8.80502e-05	6.35632e-05	1.5087	0.593307	1.5087	up	OTUB2	78990	chr14:94492674-94515279 (+) // 90.93 // q32.12
11719731_at	0.380577	0.415314	0.474237	0.379605	-0.661501	-0.529135	-0.463079	-0.379605	2.00924e-05	6.76346e-06	1.89312	0.920763	1.89312	up	C12orf5	57103	chr12:4430355-4468040 (+) // 44.67 // p13.32
11744422_s_at	-0.583305	-0.502793	-0.463851	-0.536705	0.507454	0.669672	0.698643	0.463851	1.01289e-05	2.30527e-06	-2.15333	-1.10657	2.15333	down	CRADD	8738	chr12:94071187-94244509 (+) // 95.87 // q22
11716766_a_at	-0.384062	-0.349152	-0.282548	-0.317038	0.293533	0.298964	0.282548	0.302768	1.76315e-06	1.28693e-07	-1.54505	-0.627653	1.54505	down	IQGAP1	8826	chr15:90931449-91045471 (+) // 98.03 // q26.1
11727931_x_at	-0.595566	-0.427702	-0.506319	-0.529549	0.427702	0.450212	0.660172	0.501514	1.29684e-05	3.38289e-06	-2.03451	-1.02468	2.03451	down	PSG11	5680	chr19:43429626-43530663 (-) // 63.74 // q13.31
11721242_s_at	0.547172	0.591418	0.546849	0.603604	-0.569067	-0.546849	-0.580844	-0.589106	9.68839e-08	8.35463e-10	2.20951	1.14373	2.20951	up	FDFT1	2222	chr8:11653230-11696487 (+) // 56.39 // p23.1
11748399_s_at	-0.260307	-0.323576	-0.375143	-0.31051	0.260307	0.385082	0.439571	0.329354	1.79986e-05	5.76486e-06	-1.59213	-0.670963	1.59213	down	VCL	7414	chr10:75757873-75878237 (+) // 99.78 // q22.2
11722356_a_at	-0.353644	-0.428716	-0.420164	-0.356424	0.353644	0.415259	0.365246	0.368217	1.16376e-06	6.77399e-08	-1.69976	-0.765328	1.69976	down	DAB2	1601	chr5:39371779-39425467 (-) // 99.2 // p13.1
11736163_a_at	0.228986	0.387119	0.334486	0.247466	-0.375094	-0.392884	-0.228986	-0.376122	3.90568e-05	1.99073e-05	1.56134	0.642785	1.56134	up	CDKN2B	1030	chr9:22002902-22009385 (-) // 92.07 // p21.3
11729101_a_at	2.20965	2.23894	2.15681	2.14576	-2.15636	-2.14576	-2.46269	-2.87069	2.17938e-06	1.81224e-07	24.1954	4.59666	24.1954	up	LOC100653286	100653286 /// 1646	chr10:5031964-5046207 (-) // 87.86 // p15.1
11744747_a_at	0.389459	0.339846	0.294683	0.324394	-0.317189	-0.294683	-0.453236	-0.302948	1.35523e-05	3.70633e-06	1.60115	0.679109	1.60115	up	FGFR1OP2	26127	chr12:27091429-27113802 (+) // 96.45 // p11.23
11755888_a_at	-0.761529	-0.424694	-0.569253	-0.467634	0.424694	0.446822	0.59682	0.464875	3.62252e-05	1.74934e-05	-2.05492	-1.03908	2.05492	down	RGN	9104	chrX:46937816-46952712 (+) // 97.15 // p11.23
11754854_a_at	-0.391392	-0.317991	-0.360789	-0.476854	0.317991	0.408667	0.427828	0.412515	7.90696e-06	1.55363e-06	-1.71535	-0.778507	1.71535	down	LOC100287628	100287628 /// 80063	chr16:10524464-10577494 (+) // 88.24 // p13.13
11725341_a_at	0.288855	0.311052	0.21827	0.230021	-0.411343	-0.21827	-0.316558	-0.430859	4.92853e-05	2.91128e-05	1.52236	0.606307	1.52236	up	SAR1B	51128	chr5:133941543-133968523 (-) // 96.56 // q31.1
11745209_a_at	-0.677192	-0.587793	-0.441943	-0.425492	0.615464	0.85245	0.425492	0.619017	5.57696e-05	3.46778e-05	-2.23645	-1.16121	2.23645	down	SAMD4A	23034	chr14:55034636-55260030 (+) // 97.83 // q22.2
11716187_a_at	0.401065	0.476736	0.303955	0.259068	-0.317894	-0.41061	-0.323808	-0.259068	4.10488e-05	2.16558e-05	1.61111	0.688051	1.61111	up	ATG9A	10058 /// 79065	chr2:220074490-220083776 (-) // 97.33 // q35
11758838_at	-0.411877	-0.595051	-0.532106	-0.610434	0.415559	0.431707	0.411877	0.522239	7.53755e-06	1.43122e-06	-1.97618	-0.982712	1.97618	down	SPTLC2	9517	chr14:77972340-78083116 (-) // 87.95 // q24.3
11716035_at	-1.44306	-1.10733	-1.02286	-1.29117	1.02286	1.14801	1.1598	1.07252	3.53988e-06	4.1241e-07	-4.98261	-2.3169	4.98261	down	BST2	684	chr19:17513747-17516458 (-) // 92.3 // p13.11
11739749_at	-0.254593	-0.399276	-0.234689	-0.429283	0.268878	0.383505	0.234688	0.370175	6.81329e-05	4.55959e-05	-1.56241	-0.643772	1.56241	down	SPTLC3	55304	chr20:12989619-13147980 (+) // 97.28 // p12.1
11719026_a_at	-0.529049	-0.392114	-0.426131	-0.40599	0.515796	0.583458	0.529476	0.392114	8.06811e-06	1.60269e-06	-1.92323	-0.943532	1.92323	down	PSD3	23362	chr8:18384813-18871196 (-) // 98.54 // p22
11755933_x_at	-0.327758	-0.393974	-0.331279	-0.323507	0.345151	0.323507	0.331764	0.328244	5.73401e-07	1.8885e-08	-1.59803	-0.676296	1.59803	down	HLA-B	3106	chr6:31321644-31324989 (-) // 96.71 // p21.33 /// chr6:31236521-31239901 (-) // 91.02 // p21.33
11760225_at	0.271516	0.386305	0.390512	0.313724	-0.484301	-0.351884	-0.388273	-0.271516	2.56223e-05	1.00847e-05	1.64092	0.714508	1.64092	up	PLK1S1	55857	chr20:21106604-21215888 (+) // 98.67 // p11.23
11758936_at	-0.454813	-0.486859	-0.397015	-0.298434	0.298434	0.392855	0.427423	0.307289	1.90309e-05	6.28663e-06	-1.70029	-0.765781	1.70029	down	HNRNPR	10236	chr1:23630893-23670857 (-) // 97.44 // p36.12
11718231_x_at	-0.544457	-0.309144	-0.602953	-0.381148	0.441485	0.421585	0.309144	0.33997	5.30895e-05	3.23246e-05	-1.78692	-0.837472	1.78692	down	HLA-F	3134	chr6:29691060-29694303 (+) // 95.16 // p22.1
11732445_a_at	-0.439568	-0.398784	-0.355692	-0.363298	0.355692	0.421104	0.42394	0.358642	1.63638e-06	1.12889e-07	-1.71616	-0.77918	1.71616	down	RBPMS	11030	chr8:30241924-30430508 (+) // 83.01 // p12
11742379_x_at	0.655536	0.377492	0.277142	0.404245	-0.393059	-0.319811	-0.439147	-0.277142	0.000139793	0.000111722	1.72416	0.785894	1.72416	up	AKR1B15	441282	chr7:134252908-134264301 (+) // 92.77 // q33
11717215_a_at	-0.254714	-0.322863	-0.299337	-0.284308	0.289057	0.295529	0.254714	0.395473	9.13777e-06	1.95872e-06	-1.51466	-0.598998	1.51466	down	ATP9A	10079	chr20:50212706-50384908 (-) // 96.64 // q13.2
11724488_at	0.63622	0.730171	0.709696	0.667779	-0.636782	-0.656451	-0.739974	-0.63622	4.45188e-07	1.26629e-08	2.555	1.35332	2.555	up	AKR1B10	57016	chr7:134212178-134226164 (+) // 83.38 // q33
11749996_a_at	-0.425237	-0.400567	-0.535017	-0.555958	0.400567	0.431562	0.46321	0.55727	8.43138e-06	1.72419e-06	-1.92165	-0.942347	1.92165	down	VSNL1	7447	chr2:17721998-17836957 (+) // 91.1 // p24.2
11723263_a_at	0.353519	0.2754	0.306284	0.319904	-0.2754	-0.323103	-0.320415	-0.287882	1.32171e-06	7.99722e-08	1.53206	0.615477	1.53206	up	AMN1	196394	chr12:31824081-31882108 (-) // 98.13 // p11.21
11715838_a_at	0.345101	0.35788	0.396427	0.313009	-0.347558	-0.332643	-0.322991	-0.313009	7.40874e-07	2.88064e-08	1.60453	0.682155	1.60453	up	NEU1	4758	chr6:31826829-31830709 (-) // 98.05 // p21.33
11722661_at	-0.493358	-0.43158	-0.5647	-0.350096	0.528934	0.350096	0.476157	0.452981	1.57524e-05	4.66216e-06	-1.88162	-0.911976	1.88162	down	NFE2L3	9603	chr7:26191857-26226745 (+) // 95.42 // p15.2
11718939_s_at	-0.590811	-0.478186	-0.827516	-0.700319	0.582898	0.657594	0.727467	0.478186	2.43001e-05	9.29301e-06	-2.39619	-1.26074	2.39619	down	TNFAIP3	7128	chr6:138188723-138204449 (+) // 97.13 // q23.3
11750623_a_at	-0.772772	-0.646236	-0.851512	-0.803275	0.657652	0.711163	0.739515	0.646236	1.52142e-06	9.69923e-08	-2.74554	-1.45709	2.74554	down	FILIP1L	11259	chr3:99566860-99569919 (-) // 98.98 // q12.1
11717823_s_at	-0.302395	-0.272386	-0.210201	-0.379295	0.3429	0.2102	0.302997	0.334425	3.27094e-05	1.47681e-05	-1.50389	-0.5887	1.50389	down	TNFAIP2	7127	chr14:103589501-103603776 (+) // 77.81 // q32.32
11716950_s_at	0.487838	0.525384	0.472435	0.491415	-0.477345	-0.48998	-0.478767	-0.472435	6.15853e-08	2.08635e-10	1.96414	0.9739	1.96414	up	SRXN1	140809	chr20:627258-634014 (-) // 51.97 // p13
11716012_at	-0.313347	-0.316994	-0.250259	-0.235459	0.341635	0.321093	0.235459	0.354887	1.03242e-05	2.35608e-06	-1.50763	-0.592283	1.50763	down	TNFAIP1	7126	chr17:26662540-26674035 (+) // 99.19 // q11.2
11742669_s_at	0.449465	0.274159	0.432113	0.498149	-0.483704	-0.274159	-0.659701	-0.401887	0.000118698	9.19386e-05	1.82555	0.868334	1.82555	up	HIST1H4L	121504 /// 554313 /// 8294 /// 8359 /// 8360 /// 8361 /// 8362 /// 8363 /// 8364 /// 8365 /// 8366 /// 8367 /// 8368 /// 8370	chr1:149804220-149804616 (+) // 100.0 // q21.2 /// chr1:149832329-149832725 (-) // 100.0 // q21.2
11742669_s_at	0.449465	0.274159	0.432113	0.498149	-0.483704	-0.274159	-0.659701	-0.401887	0.000118698	9.19386e-05	1.82555	0.868334	1.82555	up	HIST1H4K	121504 /// 554313 /// 8294 /// 8359 /// 8360 /// 8361 /// 8362 /// 8363 /// 8364 /// 8365 /// 8366 /// 8367 /// 8368 /// 8370	chr1:149804220-149804616 (+) // 100.0 // q21.2 /// chr1:149832329-149832725 (-) // 100.0 // q21.2
11715670_a_at	-0.300568	-0.432456	-0.395829	-0.294927	0.357688	0.395793	0.294927	0.363345	9.80861e-06	2.19239e-06	-1.63454	-0.708883	1.63454	down	IFITM1	8519	chr11:313526-315272 (+) // 87.08 // p15.5
11757436_x_at	-0.338355	-0.339201	-0.283817	-0.290767	0.517931	0.383305	0.283817	0.560037	4.58702e-05	2.56263e-05	-1.68099	-0.749308	1.68099	down	IFITM2	10581	chr11:309010-309395 (+) // 70.21 // p15.5
11715239_x_at	-0.401778	-0.397477	-0.374037	-0.413361	0.374037	0.398636	0.417015	0.378325	1.12988e-07	1.28751e-09	-1.72748	-0.788666	1.72748	down	IFITM3	10410	chr11:319672-320914 (-) // 98.53 // p15.5
11730440_at	0.231633	0.382838	0.346992	0.319509	-0.663115	-0.574332	-0.231633	-0.509055	0.000200392	0.000169657	1.75903	0.814777	1.75903	up	CERS6	253782	chr2:169312371-169631152 (+) // 98.76 // q24.3
11753810_a_at	-0.27581	-0.419063	-0.248852	-0.289291	0.36897	0.301338	0.276005	0.248852	2.75972e-05	1.13891e-05	-1.52314	-0.607045	1.52314	down	CCL5	6352	chr17:34199350-34207312 (-) // 100.0 // q12
11756155_a_at	-0.390867	-0.478409	-0.471185	-0.585149	0.50187	0.705299	0.72272	0.390867	4.1873e-05	2.23099e-05	-2.08723	-1.06159	2.08723	down	NHS	4810	chrX:17653647-17754114 (+) // 99.1 // p22.13
11722786_s_at	-0.494003	-0.571333	-0.547304	-0.345519	0.422991	0.345519	0.459558	0.471158	1.46647e-05	4.15057e-06	-1.88471	-0.914346	1.88471	down	TIMP2	7077	chr17:76849058-76921472 (-) // 90.02 // q25.3
11719062_a_at	0.283155	0.243688	0.302265	0.271301	-0.243688	-0.305464	-0.373833	-0.351215	7.37149e-06	1.36978e-06	1.50906	0.593652	1.50906	up	SESN1	27244	chr6:109307644-109416093 (-) // 98.19 // q21
11728776_s_at	0.368327	0.477345	0.245985	0.427922	-0.245985	-0.384355	-0.261495	-0.29283	4.59807e-05	2.58013e-05	1.59777	0.676061	1.59777	up	VDR	7421	chr12:48235319-48298823 (-) // 83.24 // q13.11
11754679_a_at	0.36739	0.365231	0.254652	0.303134	-0.383921	-0.325298	-0.283122	-0.254652	1.30832e-05	3.4586e-06	1.55224	0.63435	1.55224	up	AKT1S1	84335	chr19:50372294-50378946 (-) // 69.96 // q13.33
11754336_s_at	-0.302132	-0.220029	-0.30015	-0.36367	0.315103	0.296286	0.409625	0.220029	3.5255e-05	1.6634e-05	-1.52283	-0.606756	1.52283	down	DOCK1	1793	chr10:129135163-129250780 (+) // 96.16 // q26.2
11742669_s_at	0.449465	0.274159	0.432113	0.498149	-0.483704	-0.274159	-0.659701	-0.401887	0.000118698	9.19386e-05	1.82555	0.868334	1.82555	up	HIST1H4A	121504 /// 554313 /// 8294 /// 8359 /// 8360 /// 8361 /// 8362 /// 8363 /// 8364 /// 8365 /// 8366 /// 8367 /// 8368 /// 8370	chr1:149804220-149804616 (+) // 100.0 // q21.2 /// chr1:149832329-149832725 (-) // 100.0 // q21.2
11742669_s_at	0.449465	0.274159	0.432113	0.498149	-0.483704	-0.274159	-0.659701	-0.401887	0.000118698	9.19386e-05	1.82555	0.868334	1.82555	up	HIST1H4B	121504 /// 554313 /// 8294 /// 8359 /// 8360 /// 8361 /// 8362 /// 8363 /// 8364 /// 8365 /// 8366 /// 8367 /// 8368 /// 8370	chr1:149804220-149804616 (+) // 100.0 // q21.2 /// chr1:149832329-149832725 (-) // 100.0 // q21.2
11746819_a_at	-0.558525	-0.2882	-0.228374	-0.29001	0.382398	0.317879	0.356462	0.228374	0.000213	0.000181578	-1.58288	-0.662555	1.58288	down	FGB	2244	chr4:155484162-155492138 (+) // 96.95 // q31.3
11742669_s_at	0.449465	0.274159	0.432113	0.498149	-0.483704	-0.274159	-0.659701	-0.401887	0.000118698	9.19386e-05	1.82555	0.868334	1.82555	up	HIST1H4E	121504 /// 554313 /// 8294 /// 8359 /// 8360 /// 8361 /// 8362 /// 8363 /// 8364 /// 8365 /// 8366 /// 8367 /// 8368 /// 8370	chr1:149804220-149804616 (+) // 100.0 // q21.2 /// chr1:149832329-149832725 (-) // 100.0 // q21.2
11742669_s_at	0.449465	0.274159	0.432113	0.498149	-0.483704	-0.274159	-0.659701	-0.401887	0.000118698	9.19386e-05	1.82555	0.868334	1.82555	up	HIST1H4F	121504 /// 554313 /// 8294 /// 8359 /// 8360 /// 8361 /// 8362 /// 8363 /// 8364 /// 8365 /// 8366 /// 8367 /// 8368 /// 8370	chr1:149804220-149804616 (+) // 100.0 // q21.2 /// chr1:149832329-149832725 (-) // 100.0 // q21.2
11742669_s_at	0.449465	0.274159	0.432113	0.498149	-0.483704	-0.274159	-0.659701	-0.401887	0.000118698	9.19386e-05	1.82555	0.868334	1.82555	up	HIST1H4C	121504 /// 554313 /// 8294 /// 8359 /// 8360 /// 8361 /// 8362 /// 8363 /// 8364 /// 8365 /// 8366 /// 8367 /// 8368 /// 8370	chr1:149804220-149804616 (+) // 100.0 // q21.2 /// chr1:149832329-149832725 (-) // 100.0 // q21.2
11742669_s_at	0.449465	0.274159	0.432113	0.498149	-0.483704	-0.274159	-0.659701	-0.401887	0.000118698	9.19386e-05	1.82555	0.868334	1.82555	up	HIST1H4D	121504 /// 554313 /// 8294 /// 8359 /// 8360 /// 8361 /// 8362 /// 8363 /// 8364 /// 8365 /// 8366 /// 8367 /// 8368 /// 8370	chr1:149804220-149804616 (+) // 100.0 // q21.2 /// chr1:149832329-149832725 (-) // 100.0 // q21.2
11742669_s_at	0.449465	0.274159	0.432113	0.498149	-0.483704	-0.274159	-0.659701	-0.401887	0.000118698	9.19386e-05	1.82555	0.868334	1.82555	up	HIST1H4I	121504 /// 554313 /// 8294 /// 8359 /// 8360 /// 8361 /// 8362 /// 8363 /// 8364 /// 8365 /// 8366 /// 8367 /// 8368 /// 8370	chr1:149804220-149804616 (+) // 100.0 // q21.2 /// chr1:149832329-149832725 (-) // 100.0 // q21.2
11742669_s_at	0.449465	0.274159	0.432113	0.498149	-0.483704	-0.274159	-0.659701	-0.401887	0.000118698	9.19386e-05	1.82555	0.868334	1.82555	up	HIST1H4J	121504 /// 554313 /// 8294 /// 8359 /// 8360 /// 8361 /// 8362 /// 8363 /// 8364 /// 8365 /// 8366 /// 8367 /// 8368 /// 8370	chr1:149804220-149804616 (+) // 100.0 // q21.2 /// chr1:149832329-149832725 (-) // 100.0 // q21.2
11742669_s_at	0.449465	0.274159	0.432113	0.498149	-0.483704	-0.274159	-0.659701	-0.401887	0.000118698	9.19386e-05	1.82555	0.868334	1.82555	up	HIST1H4H	121504 /// 554313 /// 8294 /// 8359 /// 8360 /// 8361 /// 8362 /// 8363 /// 8364 /// 8365 /// 8366 /// 8367 /// 8368 /// 8370	chr1:149804220-149804616 (+) // 100.0 // q21.2 /// chr1:149832329-149832725 (-) // 100.0 // q21.2
11741012_a_at	0.583182	0.625162	0.643711	0.617317	-0.611824	-0.583182	-0.598083	-0.642229	8.71316e-08	6.39107e-10	2.33946	1.22617	2.33946	up	MSMO1	6307	chr4:166248774-166264224 (+) // 82.61 // q32.3
11718347_a_at	-0.277706	-0.429482	-0.330192	-0.349067	0.301151	0.304609	0.277706	0.358314	8.33723e-06	1.68439e-06	-1.57686	-0.657057	1.57686	down	S100P	6286	chr4:6695565-6699262 (+) // 94.11 // p16.1
11744264_a_at	0.332303	0.322526	0.306909	0.27475	-0.500247	-0.398268	-0.274749	-0.276552	3.89244e-05	1.97799e-05	1.59281	0.671576	1.59281	up	SEC11C	90701	chr18:56806708-56826058 (+) // 92.54 // q21.32
11716187_a_at	0.401065	0.476736	0.303955	0.259068	-0.317894	-0.41061	-0.323808	-0.259068	4.10488e-05	2.16558e-05	1.61111	0.688051	1.61111	up	ABCB6	10058 /// 79065	chr2:220074490-220083776 (-) // 97.33 // q35
11720535_a_at	0.408522	0.233805	0.241607	0.349247	-0.384631	-0.419538	-0.368078	-0.233805	5.04973e-05	3.00931e-05	1.57987	0.659808	1.57987	up	MMAB	326625	chr12:109991523-110011358 (-) // 85.18 // q24.11
11729118_a_at	-1.11405	-1.02934	-0.898625	-1.14962	0.929348	0.898625	0.959179	1.10881	1.88627e-06	1.42908e-07	-4.06118	-2.0219	4.06118	down	CDKN1C	1028	chr11:2904447-2907111 (-) // 79.41 // p15.4
11717800_a_at	0.305792	0.329369	0.318374	0.280768	-0.377949	-0.313259	-0.280768	-0.294276	2.34167e-06	2.07079e-07	1.54236	0.625139	1.54236	up	ATF5	22809	chr19:50431958-50437191 (+) // 88.96 // q13.33
11715387_at	0.511483	0.421733	0.494457	0.545323	-0.542311	-0.545001	-0.58151	-0.421733	3.49923e-06	4.03656e-07	2.02215	1.01589	2.02215	up	CDKN1A	1026	chr6:36646490-36655108 (+) // 72.51 // p21.2
11759661_at	0.482205	0.32907	0.43588	0.364975	-0.382636	-0.32907	-0.364643	-0.411341	6.11485e-06	9.8247e-07	1.71114	0.774955	1.71114	up	MYO10	4651	chr5:16814627-16936368 (-) // 76.16 // p15.1
11757900_a_at	-0.910519	-0.948265	-1.00522	-0.94089	0.926044	0.910519	0.914541	0.976191	6.61652e-08	3.60235e-10	-3.68853	-1.88305	3.68853	down	SEBOX	645832 /// 7448	chr17:26694305-26694974 (-) // 96.45 // q11.2
11744731_at	0.403903	0.265519	0.317737	0.266054	-0.277921	-0.265519	-0.395679	-0.344604	2.14343e-05	7.50564e-06	1.55211	0.634234	1.55211	up	FLVCR1-AS1	642946	chr1:213029468-213031451 (-) // 84.48 // q32.3
11718490_s_at	-0.692077	-0.420118	-0.60268	-0.548365	0.446887	0.420118	0.489517	0.440124	1.04817e-05	2.40495e-06	-2.02086	-1.01497	2.02086	down	FABP5	2171 /// 220832	chr8:82192597-82197012 (+) // 84.01 // q21.13
11720062_s_at	0.334493	0.317354	0.345627	0.374821	-0.381635	-0.38499	-0.360535	-0.317354	7.80372e-07	3.19341e-08	1.62924	0.704202	1.62924	up	IER3	8870	chr6:30710979-30712334 (-) // 95.68 // p21.33
11763171_at	-0.493076	-0.319518	-0.381924	-0.243286	0.243286	0.354079	0.305043	0.248781	5.47315e-05	3.37795e-05	-1.56618	-0.647248	1.56618	down	FOSL2	2355	chr2:28615724-28640179 (+) // 94.61 // p23.2
11740895_a_at	0.31497	0.427296	0.404274	0.28961	-0.504705	-0.28961	-0.398695	-0.360665	2.69146e-05	1.09406e-05	1.67883	0.747456	1.67883	up	MIR22HG	407004 /// 84981	chr17:1615086-1619508 (-) // 39.59 // p13.3
11747943_a_at	-0.360358	-0.269254	-0.323923	-0.371037	0.375607	0.345786	0.356993	0.269254	5.83085e-06	9.0517e-07	-1.58893	-0.668053	1.58893	down	E2F8	79733	chr11:19245879-19263204 (-) // 97.67 // p15.1
11723829_s_at	-0.614664	-0.363324	-0.457612	-0.520238	0.468885	0.458549	0.510237	0.363324	1.62398e-05	4.89144e-06	-1.91748	-0.939208	1.91748	down	ANO1	55107	chr11:69924407-70035636 (+) // 97.43 // q13.3
11723929_a_at	-0.672597	-0.892886	-0.595984	-0.747461	0.911968	0.887745	0.595984	0.745368	1.49379e-05	4.30603e-06	-2.85304	-1.5125	2.85304	down	OGDHL	55753	chr10:50942686-50970425 (-) // 98.53 // q11.23
11717416_a_at	-0.500681	-0.526406	-0.424567	-0.432151	0.542042	0.424567	0.462596	0.503531	2.18698e-06	1.83316e-07	-1.93742	-0.954136	1.93742	down	RHOU	58480	chr1:228870823-228882416 (+) // 91.44 // q42.13
11744086_a_at	-0.584726	-0.813014	-0.587672	-0.759754	0.584726	0.608985	0.593427	0.678108	5.4246e-06	7.95229e-07	-2.46674	-1.3026	2.46674	down	PRR15L	79170	chr17:46029092-46035244 (-) // 97.46 // q21.32
11715711_a_at	0.775445	0.7352	0.770582	0.746701	-0.791343	-0.735199	-0.755736	-0.815314	6.61652e-08	3.66792e-10	2.89062	1.53138	2.89062	up	AKR1C3	8644	chr10:5135984-5149878 (+) // 93.02 // p15.1
11729101_a_at	2.20965	2.23894	2.15681	2.14576	-2.15636	-2.14576	-2.46269	-2.87069	2.17938e-06	1.81224e-07	24.1954	4.59666	24.1954	up	AKR1C2	100653286 /// 1646	chr10:5031964-5046207 (-) // 87.86 // p15.1
11748529_x_at	-0.504132	-0.504309	-0.300608	-0.33026	0.326356	0.300608	0.450002	0.4396	4.19593e-05	2.24593e-05	-1.72784	-0.788969	1.72784	down	CASP4	837	chr11:104815479-104839323 (-) // 99.92 // q22.3
11753445_a_at	0.394998	0.392956	0.366754	0.341702	-0.590335	-0.399774	-0.402441	-0.341702	1.97652e-05	6.63508e-06	1.75038	0.807665	1.75038	up	HMOX1	3162	chr22:35779095-35789589 (+) // 97.35 // q12.3
11744236_a_at	-0.838349	-0.62907	-0.859277	-0.811712	0.62907	0.676962	0.715226	0.649292	2.34211e-06	2.15673e-07	-2.73633	-1.45224	2.73633	down	DDX60	55601	chr4:169137444-169239958 (-) // 96.61 // q32.3
11732542_at	0.282227	0.477869	0.513811	0.346457	-0.314213	-0.293051	-0.369104	-0.282227	3.50476e-05	1.6439e-05	1.64688	0.71974	1.64688	up	TRIM7	81786	chr5:180630122-180632293 (-) // 72.6 // q35.3
11719936_a_at	0.382445	0.309678	0.319633	0.296295	-0.479309	-0.296295	-0.418763	-0.37392	1.1861e-05	2.92233e-06	1.64614	0.719084	1.64614	up	EDC3	80153	chr15:74922899-74988386 (-) // 91.54 // q24.1
11719171_a_at	2.09971	2.21222	2.15479	2.22251	-2.22678	-2.09971	-2.51698	-2.41874	3.19793e-07	7.28818e-09	22.4378	4.48786	22.4378	up	AKR1C1	1645	chr10:4950542-5020158 (+) // 81.3 // p15.1
11722740_a_at	-0.401794	-0.455343	-0.334222	-0.706436	0.579567	0.536061	0.401869	0.334223	0.000106344	8.04707e-05	-1.91505	-0.937379	1.91505	down	DDC	1644	chr7:50526135-50633154 (-) // 98.76 // p12.1
11734142_a_at	0.314299	0.318222	0.256236	0.230749	-0.379467	-0.331211	-0.384267	-0.230749	1.90723e-05	6.32417e-06	1.52764	0.6113	1.52764	up	METTL8	79828	chr2:172173911-172291312 (-) // 75.47 // q31.1
11737749_a_at	0.414062	0.278505	0.429846	0.329377	-0.556212	-0.384834	-0.377871	-0.278505	4.99886e-05	2.96821e-05	1.6962	0.762303	1.6962	up	SGK1	6446	chr6:134490388-134497129 (-) // 95.25 // q23.2
11739043_a_at	0.375831	0.220593	0.305625	0.323105	-0.297441	-0.220593	-0.364681	-0.279151	2.50817e-05	9.71753e-06	1.51231	0.596755	1.51231	up	LIMK2	3985	chr22:31644296-31676059 (+) // 99.13 // q12.2
11723121_at	-0.518622	-0.345629	-0.503997	-0.547215	0.345628	0.385689	0.457618	0.359274	1.18311e-05	2.90039e-06	-1.8225	-0.865918	1.8225	down	TRPM7	54822	chr15:50852489-50979012 (-) // 97.92 // q21.2
11729699_a_at	0.365093	0.287701	0.299216	0.399777	-0.287701	-0.336533	-0.381399	-0.468623	1.71465e-05	5.35207e-06	1.63185	0.706511	1.63185	up	STXBP1	6812	chr9:130374485-130454995 (+) // 98.39 // q34.11
11753045_a_at	-0.392723	-0.217981	-0.483421	-0.281283	0.217981	0.278346	0.304093	0.309106	8.40166e-05	5.99527e-05	-1.53819	-0.621233	1.53819	down	MBNL2	10150	chr13:97928414-98043815 (+) // 100.0 // q32.1
11724983_at	-0.33363	-0.318814	-0.357083	-0.293282	0.293282	0.428465	0.56496	0.554526	3.88428e-05	1.96326e-05	-1.7243	-0.786011	1.7243	down	PCDH7	5099	chr4:30722029-31148425 (+) // 95.21 // p15.1
11717378_at	0.285131	0.328916	0.301196	0.280701	-0.391985	-0.327146	-0.280701	-0.362741	3.04431e-06	3.20651e-07	1.55793	0.639629	1.55793	up	SRPRB	58477	chr3:133502876-133540336 (+) // 90.35 // q22.1
11754573_a_at	0.365236	0.466043	0.421415	0.485926	-0.517371	-0.36575	-0.408144	-0.365235	7.42991e-06	1.38869e-06	1.80098	0.84878	1.80098	up	LPIN1	23175	chr2:11966787-11967523 (+) // 88.46 // p25.1
11721875_at	0.464718	0.492728	0.436195	0.50644	-0.59126	-0.541779	-0.436195	-0.548158	1.93511e-06	1.5078e-07	2.00606	1.00437	2.00606	up	SLC7A11	23657	chr4:139085246-139163724 (-) // 90.24 // q28.3
11718635_at	0.368128	0.349069	0.263456	0.274176	-0.35377	-0.263457	-0.396058	-0.268022	1.70713e-05	5.29435e-06	1.5519	0.634034	1.5519	up	KIF1B	23095	chr1:10270763-10368652 (+) // 90.43 // p36.22
11758328_s_at	0.427606	0.419137	0.357074	0.310093	-0.456736	-0.310093	-0.335744	-0.641168	7.73886e-05	5.3936e-05	1.75858	0.814413	1.75858	up	NCOA3	8202	chr20:46279916-46282397 (+) // 94.32 // q13.12
11758134_s_at	-0.551574	-0.501555	-0.549973	-0.513854	0.501554	0.590125	0.524663	0.540372	2.86153e-07	6.08085e-09	-2.09713	-1.06842	2.09713	down	PPM1H	57460	chr12:63037782-63038343 (-) // 95.37 // q14.1
11731573_a_at	-0.312525	-0.335264	-0.258173	-0.341483	0.258173	0.408728	0.336625	0.374601	9.91105e-06	2.22213e-06	-1.57614	-0.656393	1.57614	down	FRMD4B	23150	chr3:69218877-69435455 (-) // 95.45 // p14.1
11717397_a_at	0.284042	0.274431	0.284461	0.273742	-0.273741	-0.350007	-0.456893	-0.325079	1.2977e-05	3.39281e-06	1.54821	0.630599	1.54821	up	DDB2	1643	chr11:47236492-47260768 (+) // 91.75 // p11.2
11728232_a_at	-0.356606	-0.31275	-0.3085	-0.456676	0.436394	0.433613	0.532369	0.3085	2.44689e-05	9.38212e-06	-1.72471	-0.786352	1.72471	down	CLDN1	9076	chr3:190023492-190040264 (-) // 84.21 // q28
11752946_a_at	0.279371	0.389404	0.315814	0.445108	-0.432682	-0.358345	-0.279371	-0.499424	3.50278e-05	1.64189e-05	1.68165	0.74988	1.68165	up	MAPRE2	10982	chr18:32621396-32707579 (+) // 92.08 // q12.1
11750416_a_at	0.479179	0.421988	0.452652	0.520612	-0.421988	-0.447923	-0.472325	-0.42243	6.48456e-07	2.31663e-08	1.87875	0.909774	1.87875	up	TXNRD1	7296	chr12:104680799-104742646 (+) // 100.0 // q23.3
11744405_a_at	0.223867	0.237852	0.288694	0.306918	-0.285302	-0.223867	-0.352021	-0.424163	3.59716e-05	1.73245e-05	1.50074	0.585672	1.50074	up	C2orf76	130355	chr2:120058810-120124318 (-) // 94.83 // q14.2
11731268_a_at	0.40209	0.475287	0.33173	0.334507	-0.385263	-0.343741	-0.33173	-0.368647	5.61603e-06	8.44047e-07	1.67394	0.743249	1.67394	up	NUP98	4928	chr11:3732785-3818892 (-) // 97.49 // p15.4
11734557_a_at	0.238599	0.34343	0.252758	0.270473	-0.290542	-0.377046	-0.344409	-0.238599	1.60816e-05	4.8123e-06	1.50417	0.588964	1.50417	up	GALNT5	11227	chr2:158114059-158167916 (+) // 98.23 // q24.1
11733852_at	-0.264884	-0.371672	-0.30146	-0.400666	0.462639	0.459761	0.499612	0.264884	3.64326e-05	1.7717e-05	-1.68926	-0.756394	1.68926	down	EGLN3	112399	chr14:34393420-34420295 (-) // 88.82 // q13.1
11720672_a_at	-0.311224	-0.431354	-0.211781	-0.429169	0.211781	0.27837	0.334012	0.223519	7.59606e-05	5.26835e-05	-1.52394	-0.607802	1.52394	down	PPM1A	5494	chr14:60715965-60765803 (+) // 95.12 // q23.1
11748793_a_at	-0.32722	-0.271188	-0.325249	-0.285971	0.28187	0.271188	0.305799	0.315634	9.09632e-07	4.20218e-08	-1.51155	-0.596029	1.51155	down	ASNS	440	chr7:97481515-97501764 (-) // 99.51 // q21.3
11726360_a_at	0.746446	0.781542	0.826473	0.791945	-0.896456	-0.785132	-0.747082	-0.746446	4.9373e-07	1.52057e-08	2.99049	1.58038	2.99049	up	ALDH3A1	218	chr17:19641299-19648773 (-) // 98.97 // p11.2
11726564_a_at	-0.313655	-0.477209	-0.477209	-0.428021	0.540549	0.605655	0.647258	0.313655	4.82441e-05	2.80074e-05	-1.93295	-0.950803	1.93295	down	COL17A1	1308	chr10:105791043-105845715 (-) // 97.09 // q24.33
11739610_a_at	-0.437634	-0.56824	-0.549203	-0.534777	0.562186	0.604878	0.60404	0.437634	4.38781e-06	5.89185e-07	-2.10621	-1.07465	2.10621	down	CALML4	91860	chr15:68482912-68499109 (-) // 90.63 // q23
11743463_a_at	-0.287261	-0.380773	-0.421157	-0.336095	0.33568	0.304032	0.28726	0.33166	4.6462e-06	6.41893e-07	-1.59215	-0.67098	1.59215	down	CHD4	1108	chr12:6679247-6716642 (-) // 99.15 // p13.31
11732463_x_at	-0.435514	-0.464479	-0.52103	-0.476243	0.435513	0.496395	0.589251	0.516501	2.07925e-06	1.67774e-07	-1.97757	-0.983732	1.97757	down	TERF1	7013	chr8:73921123-73959987 (+) // 81.58 // q21.11
11725703_a_at	-0.542239	-0.449559	-0.334198	-0.375964	0.365303	0.334198	0.499331	0.474599	2.36767e-05	8.85963e-06	-1.79483	-0.843848	1.79483	down	KLK6	5653	chr19:51461886-51472929 (-) // 84.05 // q13.41
11743191_a_at	-0.483882	-0.57288	-0.518814	-0.496659	0.648501	0.553066	0.483881	0.642082	2.73488e-06	2.6616e-07	-2.14346	-1.09994	2.14346	down	LOC100653217	100653217 /// 50863	chr11:131780518-132206715 (+) // 96.55 // q25
11717859_a_at	0.487102	0.363769	0.424013	0.441504	-0.383888	-0.432715	-0.437512	-0.363769	2.19135e-06	1.86268e-07	1.78209	0.833568	1.78209	up	EBP	10682	chrX:48379305-48387104 (+) // 92.77 // p11.23
11731909_a_at	-0.480593	-0.557824	-0.497492	-0.443861	0.443861	0.604586	0.482305	0.599387	4.52861e-06	6.19768e-07	-2.03846	-1.02748	2.03846	down	KLK8	11202	chr19:51499264-51504958 (-) // 92.07 // q13.41
11739036_a_at	-0.883293	-0.953598	-0.825806	-0.800468	0.800468	1.05987	1.51328	1.29717	2.99938e-05	1.31355e-05	-4.09394	-2.03349	4.09394	down	PLP1	5354	chrX:103001800-103047545 (+) // 86.93 // q22.2
11716639_a_at	-0.616024	-0.390619	-0.431858	-0.37142	0.498224	0.371419	0.609503	0.561501	3.29528e-05	1.49389e-05	-1.94888	-0.962642	1.94888	down	COL4A1	1282	chr13:110801310-110959496 (-) // 99.04 // q34
11722015_at	-0.708526	-0.701755	-0.847305	-0.789073	0.767262	0.701755	0.773953	0.762321	5.71631e-07	1.83091e-08	-2.854	-1.51299	2.854	down	OLR1	4973	chr12:10310899-10324802 (-) // 78.55 // p13.2
11724134_a_at	-0.439919	-0.338624	-0.420387	-0.383646	0.365144	0.387044	0.338624	0.378492	1.27341e-06	7.60828e-08	-1.69698	-0.76297	1.69698	down	SLC12A2	6558	chr5:127419457-127525374 (+) // 92.82 // q23.3
11744953_a_at	-0.33939	-0.32014	-0.441565	-0.459377	0.338269	0.362615	0.320141	0.367202	6.22147e-06	1.02545e-06	-1.66691	-0.737175	1.66691	down	ANXA1	301	chr9:75766780-75785307 (+) // 85.79 // q21.13
11729899_a_at	-0.331489	-0.302574	-0.378269	-0.334378	0.302574	0.3193	0.311455	0.334615	6.10558e-07	2.08722e-08	-1.57316	-0.653663	1.57316	down	C4BPB	725	chr1:207262582-207273338 (+) // 95.1 // q32.2
11715751_a_at	-0.873755	-1.03419	-0.910143	-0.98392	0.901186	0.873755	0.996027	1.01208	6.27938e-07	2.18531e-08	-3.72248	-1.89626	3.72248	down	DPYSL3	1809	chr5:146770370-146833716 (-) // 97.36 // q32
11762865_a_at	-0.410345	-0.679906	-0.719886	-0.590448	0.436642	0.423005	0.54228	0.410345	2.25975e-05	8.23308e-06	-2.07515	-1.05321	2.07515	down	CREB5	9586	chr7:28725753-28764776 (+) // 99.91 // p15.1
11746127_a_at	0.226676	0.235196	0.33633	0.285624	-0.326937	-0.323732	-0.47855	-0.226676	6.52461e-05	4.29214e-05	1.52619	0.60993	1.52619	up	CLPTM1	1209	chr19:45458249-45496530 (+) // 96.91 // q13.32
11746878_s_at	-0.781766	-0.765201	-0.821991	-0.754739	0.8351	0.84401	0.754739	0.760277	1.40977e-07	2.08404e-09	-2.98857	-1.57946	2.98857	down	ID2	3398	chr3:62109062-62110392 (-) // 88.5 // p14.2
11753661_a_at	-0.391032	-0.347469	-0.440934	-0.369086	0.366909	0.39311	0.347469	0.385024	9.20051e-07	4.41122e-08	-1.69379	-0.760259	1.69379	down	ID1	3397	chr20:30193169-30193921 (+) // 95.09 // q11.21
11759444_x_at	0.295848	0.445195	0.444732	0.411722	-0.342489	-0.295848	-0.311023	-0.327188	6.62942e-06	1.16826e-06	1.64548	0.718511	1.64548	up	BAX	581	chr19:49458803-49465055 (+) // 76.91 // q13.33
11716666_a_at	-0.617976	-0.590928	-0.689801	-0.659476	0.590928	0.604661	0.730435	0.679592	1.01005e-06	5.38155e-08	-2.44689	-1.29095	2.44689	down	ID3	3399	chr1:23884424-23886335 (-) // 95.96 // p36.12
11740214_a_at	-0.312454	-0.516389	-0.41261	-0.464606	0.312454	0.513346	0.481789	0.528941	2.67404e-05	1.07861e-05	-1.84759	-0.885647	1.84759	down	TBL1X	6907	chrX:9431105-9687780 (+) // 97.47 // p22.31
11716663_a_at	0.8152	0.821115	0.814972	0.82443	-0.834242	-0.842195	-0.894447	-0.814971	4.79142e-08	8.01563e-11	3.172	1.66539	3.172	up	GDF15	9518	chr19:18496769-18499986 (+) // 92.72 // p13.11
11732043_a_at	-1.27679	-1.26746	-0.970356	-1.30783	0.970356	1.08307	1.10477	1.01497	2.21295e-06	1.88934e-07	-4.7532	-2.2489	4.7532	down	DMBT1	1755	chr10:124320180-124403252 (+) // 96.47 // q26.13
11723006_a_at	-0.436081	-0.209127	-0.352081	-0.327876	0.253397	0.209127	0.351786	0.262336	5.86643e-05	3.72329e-05	-1.51619	-0.600453	1.51619	down	S100A4	6275	chr1:153516094-153518282 (-) // 65.86 // q21.3
11732520_a_at	0.441042	0.435345	0.349864	0.397732	-0.586885	-0.355121	-0.349864	-0.358492	2.76991e-05	1.14567e-05	1.76368	0.818586	1.76368	up	RAD51C	5889	chr17:56769933-56811701 (+) // 98.51 // q22
11748907_a_at	-0.787416	-0.547469	-0.719851	-0.804436	0.593487	0.547469	0.711389	0.700502	7.37149e-06	1.37069e-06	-2.55444	-1.353	2.55444	down	RARRES3	5920	chr11:63304287-63312859 (+) // 79.7 // q12.3
11731754_at	-0.343897	-0.457423	-0.448457	-0.360601	0.38128	0.343898	0.356726	0.46077	6.15284e-06	1.00134e-06	-1.72699	-0.788263	1.72699	down	CDX2	1045	chr13:28535825-28543505 (-) // 93.13 // q12.2
11744493_x_at	-0.558496	-0.648192	-0.415379	-0.648192	0.415379	0.551568	0.541802	0.570884	1.20722e-05	3.00546e-06	-2.12501	-1.08747	2.12501	down	GPR124	25960	chr8:37654400-37701487 (+) // 95.35 // p11.23
11726024_at	-0.45455	-0.448995	-0.483164	-0.322267	0.322267	0.400266	0.347404	0.401842	6.71089e-06	1.19814e-06	-1.7353	-0.795189	1.7353	down	EDN1	1906	chr6:12290311-12297426 (+) // 98.8 // p24.1
11741396_s_at	-0.522401	-0.671087	-0.36907	-0.392587	0.475063	0.551361	0.36907	0.576641	4.26747e-05	2.31332e-05	-1.97496	-0.98182	1.97496	down	GGT2	2678 /// 2679 /// 728441 /// 91227 /// 92086	chr22:24999123-25024972 (+) // 96.38 // q11.23
11741396_s_at	-0.522401	-0.671087	-0.36907	-0.392587	0.475063	0.551361	0.36907	0.576641	4.26747e-05	2.31332e-05	-1.97496	-0.98182	1.97496	down	GGT1	2678 /// 2679 /// 728441 /// 91227 /// 92086	chr22:24999123-25024972 (+) // 96.38 // q11.23
11756275_a_at	-0.260544	-0.315744	-0.292893	-0.265593	0.323263	0.309028	0.260544	0.387134	5.53722e-06	8.13444e-07	-1.51959	-0.603686	1.51959	down	PDLIM1	9124	chr10:96997325-97050795 (-) // 98.5 // q23.33
11716212_a_at	-0.391651	-0.281359	-0.378966	-0.357983	0.332444	0.297391	0.437016	0.281359	1.34555e-05	3.6505e-06	-1.61277	-0.689542	1.61277	down	HIBADH	11112	chr7:27565058-27702620 (-) // 96.36 // p15.2
11722747_at	-0.289522	-0.272985	-0.236848	-0.453216	0.236848	0.33965	0.370387	0.389968	5.44197e-05	3.35032e-05	-1.56629	-0.647356	1.56629	down	HOOK3	84376	chr8:42751951-42885682 (+) // 78.79 // p11.21
11735329_a_at	-0.47986	-0.710218	-0.653043	-0.889937	0.491594	0.574181	0.47986	0.556475	2.39678e-05	9.0706e-06	-2.31144	-1.20879	2.31144	down	CD47	961	chr3:107761938-107809935 (-) // 94.48 // q13.12
11716339_a_at	0.648368	0.643466	0.598927	0.6525	-0.771469	-0.598928	-0.737644	-0.735927	9.44987e-07	4.71475e-08	2.54349	1.34681	2.54349	up	INSIG1	3638	chr7:155089485-155101945 (+) // 96.86 // q36.2
11724601_s_at	-0.452333	-0.312091	-0.223557	-0.374903	0.306376	0.223557	0.26725	0.265084	4.17751e-05	2.2232e-05	-1.52234	-0.606288	1.52234	down	ERAP1	51752	chr5:96109881-96143892 (-) // 90.75 // q15
11747137_x_at	-0.372435	-0.229989	-0.335471	-0.324044	0.308261	0.229989	0.461599	0.26485	6.27132e-05	4.06371e-05	-1.54935	-0.63166	1.54935	down	ERAP2	64167	chr5:96215265-96253609 (+) // 89.84 // q15
11754433_a_at	-0.304729	-0.537868	-0.532502	-0.373772	0.304729	0.343622	0.488405	0.36508	4.58892e-05	2.5651e-05	-1.75647	-0.812676	1.75647	down	CLRN3	119467	chr10:129676109-129682811 (-) // 95.32 // q26.2
11758915_a_at	-0.373893	-0.297151	-0.346293	-0.33044	0.297151	0.350718	0.379901	0.349258	1.63638e-06	1.1206e-07	-1.60347	-0.681201	1.60347	down	YY1	7528	chr14:100705101-100749129 (+) // 88.1 // q32.2
11720402_at	-0.597554	-0.318049	-0.491179	-0.529665	0.353744	0.43492	0.318049	0.52774	4.19173e-05	2.23658e-05	-1.85668	-0.892725	1.85668	down	EFNB2	1948	chr13:107142097-107187462 (-) // 96.83 // q33.3
11756184_a_at	-0.374507	-0.547812	-0.443437	-0.488897	0.374507	0.430677	0.430677	0.396802	4.15794e-06	5.32709e-07	-1.82998	-0.871829	1.82998	down	UNC5CL	222643	chr6:40994629-40999879 (-) // 85.5 // p21.1
11717256_at	0.232158	0.605267	0.29232	0.279423	-0.351498	-0.357397	-0.232158	-0.424571	0.000357504	0.00032172	1.61742	0.693698	1.61742	up	PIM1	5292	chr6:37137920-37143204 (+) // 85.99 // p21.2
11744607_at	-0.210919	-0.363818	-0.350706	-0.366275	0.44592	0.321552	0.210919	0.298842	6.6685e-05	4.43197e-05	-1.56075	-0.642238	1.56075	down	SCEL	8796	chr13:78129989-78219468 (+) // 89.64 // q22.3
11715280_s_at	-0.632051	-0.668831	-0.468815	-0.365278	0.389493	0.406176	0.365277	0.422528	3.03274e-05	1.33377e-05	-1.90476	-0.929612	1.90476	down	KRT17	3728 /// 3872	chr17:18330119-18335316 (+) // 95.24 // p11.2 /// chr17:39775691-39780882 (-) // 100.0 // q21.2
11720565_a_at	-0.802356	-0.744737	-0.776762	-0.984373	0.744736	0.799003	0.828255	0.789461	1.66832e-06	1.1986e-07	-3.06826	-1.61742	3.06826	down	NAV2	89797	chr11:19734880-20143147 (+) // 98.11 // p15.1
11728288_a_at	0.375592	0.354554	0.257014	0.290932	-0.6014	-0.423625	-0.257014	-0.344839	0.000115319	8.86467e-05	1.65432	0.726242	1.65432	up	KRT15	3866	chr17:39669998-39678176 (-) // 83.9 // q21.2
11721997_s_at	-0.294464	-0.2668	-0.385269	-0.369746	0.341036	0.331049	0.309805	0.2668	6.81259e-06	1.2232e-06	-1.55967	-0.641242	1.55967	down	PARP14	54625	chr3:122399464-122449687 (+) // 88.26 // q21.1
11756127_a_at	-0.552557	-0.339277	-0.444693	-0.55256	0.402841	0.339277	0.438737	0.342781	1.71465e-05	5.33613e-06	-1.80648	-0.853181	1.80648	down	PGM1	5236	chr1:64058890-64125916 (+) // 95.54 // p31.3
11743850_at	-0.246193	-0.48836	-0.333826	-0.379593	0.246193	0.304364	0.262643	0.314363	3.79374e-05	1.88724e-05	-1.56253	-0.643884	1.56253	down	PDGFRA	5156	chr4:55095263-55164411 (+) // 97.17 // q12
11718416_a_at	-0.603613	-0.452303	-0.539679	-0.510574	0.545385	0.476734	0.530286	0.452303	2.17938e-06	1.78849e-07	-2.0388	-1.02772	2.0388	down	PLA2G2A	5320	chr1:20301923-20306160 (-) // 89.01 // p36.13
11723385_s_at	-0.430149	-0.528672	-0.513356	-0.41306	0.423402	0.579473	0.598376	0.41306	1.12447e-05	2.65967e-06	-1.96549	-0.974887	1.96549	down	LOC100507472	100507472 /// 5046	chr15:101844134-102030187 (-) // 93.91 // q26.3
11726218_a_at	0.484024	0.633321	0.557343	0.462483	-0.592547	-0.510094	-0.621449	-0.462483	5.95649e-06	9.383e-07	2.11541	1.08094	2.11541	up	PRDM1	639	chr6:106534192-106557814 (+) // 97.43 // q21
11716051_at	-0.380482	-0.304258	-0.340839	-0.384223	0.319199	0.384492	0.314588	0.304258	2.34167e-06	2.1e-07	-1.60557	-0.683085	1.60557	down	LAMC1	3915	chr1:182992594-183114726 (+) // 97.74 // q25.3
11747448_x_at	-0.466311	-0.275881	-0.246439	-0.336771	0.311546	0.246439	0.277543	0.342373	4.1873e-05	2.22981e-05	-1.54309	-0.625826	1.54309	down	BTN3A2	11118	chr6:26365386-26376443 (+) // 80.49 // p22.2
11724821_a_at	-0.366858	-0.358091	-0.502511	-0.541887	0.358091	0.403041	0.462199	0.37101	1.34719e-05	3.66775e-06	-1.79119	-0.840922	1.79119	down	NEK6	10783	chr9:127020193-127115358 (+) // 91.46 // q33.3
11744517_a_at	-0.464731	-0.216169	-0.550995	-0.317646	0.294832	0.334093	0.216169	0.273072	0.000176796	0.000146901	-1.58769	-0.666927	1.58769	down	SLC2A10	81031	chr20:45338125-45364420 (+) // 62.79 // q13.12
11726557_a_at	-0.433274	-0.463195	-0.490595	-0.457178	0.502607	0.474086	0.433274	0.572954	1.41247e-06	8.74364e-08	-1.94099	-0.956791	1.94099	down	GSDMB	55876	chr17:38060847-38073793 (-) // 84.89 // q12
11731081_at	-0.40913	-0.342906	-0.258128	-0.562637	0.432191	0.404589	0.258128	0.472004	8.65779e-05	6.22604e-05	-1.72301	-0.784928	1.72301	down	RBP2	5948	chr3:139171725-139199565 (-) // 94.41 // q23
11763263_at	-0.419364	-0.303795	-0.356361	-0.434453	0.34094	0.332563	0.32373	0.303795	3.91954e-06	4.91023e-07	-1.62873	-0.70375	1.62873	down	SRSF11	9295	chr1:70687033-70718735 (+) // 91.14 // p31.1
11739311_a_at	0.466776	0.406651	0.429639	0.439987	-0.490244	-0.467529	-0.639533	-0.406651	8.33089e-06	1.67541e-06	1.91422	0.936753	1.91422	up	HUS1	3364	chr7:48002884-48019252 (-) // 78.74 // p12.3
11723698_a_at	-0.227709	-0.374971	-0.320339	-0.259992	0.227709	0.368292	0.477785	0.517024	0.000100503	7.50288e-05	-1.61715	-0.693455	1.61715	down	OAS3	4940	chr12:113376156-113410718 (+) // 77.06 // q24.13
11721766_at	-0.302217	-0.488822	-0.376275	-0.568852	0.358662	0.398272	0.302217	0.426386	3.53474e-05	1.67498e-05	-1.74766	-0.805426	1.74766	down	ADRBK2	157	chr22:25960815-26125261 (+) // 89.56 // q12.1
11728308_at	-0.527048	-0.360547	-0.459542	-0.268018	0.324399	0.268018	0.448774	0.363511	5.32757e-05	3.252e-05	-1.68759	-0.754964	1.68759	down	KRT20	54474	chr17:39032147-39041495 (-) // 97.93 // q21.2
11746009_a_at	0.541796	0.539266	0.546308	0.533476	-0.533476	-0.614783	-0.632968	-0.649056	3.43939e-07	8.65872e-09	2.21573	1.14778	2.21573	up	ACAT2	39	chr6:160183510-160200144 (+) // 99.48 // q25.3
11744424_a_at	-0.28553	-0.426761	-0.28553	-0.399116	0.302465	0.447651	0.365519	0.28553	2.67404e-05	1.07956e-05	-1.62397	-0.699525	1.62397	down	KRT23	25984	chr17:39078947-39093898 (-) // 99.23 // q21.2
11745046_a_at	-0.337408	-0.551629	-0.446272	-0.874158	0.438782	0.499946	0.337408	0.480436	0.00021252	0.000181104	-1.98826	-0.991509	1.98826	down	C12orf59	120939	chr12:10331901-10344398 (+) // 80.99 // p13.2
11719521_at	-0.518691	-0.492633	-0.340544	-0.404642	0.340544	0.504333	0.500365	0.536213	1.70172e-05	5.25137e-06	-1.87838	-0.909491	1.87838	down	SEMA5A	9037	chr5:9035141-9546233 (-) // 95.93 // p15.31
11715370_s_at	-0.525681	-0.604552	-0.504793	-0.531645	0.504792	0.533638	0.536242	0.616234	9.27524e-07	4.54193e-08	-2.12785	-1.08939	2.12785	down	LGALS3BP	3959	chr17:76967334-76976191 (-) // 76.83 // q25.3
11755367_s_at	0.152596	0.248539	0.223119	0.261858	-0.775673	-0.560261	-0.152596	-0.421172	0.00193423	0.00189491	1.62333	0.698954	1.62333	up	DNAAF3	352909	chr19:55670032-55678402 (-) // 90.52 // q13.42
11715562_x_at	0.430495	0.467576	0.320369	0.428089	-0.329633	-0.36202	-0.339827	-0.320369	3.88884e-06	4.74379e-07	1.68132	0.749594	1.68132	up	LOC100653313	100652751 /// 100653313 /// 6319	chr10:102106273-102124581 (+) // 91.04 // q24.31
11757931_s_at	-0.461877	-0.280353	-0.433367	-0.447028	0.329943	0.310635	0.280353	0.308513	1.26439e-05	3.23594e-06	-1.63923	-0.713017	1.63923	down	KIAA0930	23313	chr22:45588124-45588585 (-) // 95.64 // q13.31
11725619_a_at	-0.358192	-0.209188	-0.375098	-0.389952	0.209187	0.236623	0.337822	0.254463	4.17751e-05	2.22241e-05	-1.50799	-0.592631	1.50799	down	GAD1	2571	chr2:171673062-171717657 (+) // 97.87 // q31.1
11759428_a_at	-0.325004	-0.393607	-0.354048	-0.589863	0.472633	0.399397	0.325004	0.446661	3.78584e-05	1.88112e-05	-1.77344	-0.826554	1.77344	down	KLF7	8609	chr2:207943171-208030910 (-) // 94.72 // q33.3
11744331_a_at	-0.482871	-0.291673	-0.354324	-0.410252	0.403778	0.510319	0.704669	0.291674	0.000139793	0.00011168	-1.81805	-0.86239	1.81805	down	CFB	629	chr6:31895474-31919861 (+) // 99.16 // p21.33
11744121_a_at	-0.577926	-0.457255	-0.516024	-0.619629	0.459615	0.580362	0.486597	0.457254	3.91118e-06	4.83025e-07	-2.05433	-1.03867	2.05433	down	LGALS4	3960	chr19:39292310-39304260 (-) // 84.85 // q13.2
11715561_s_at	0.299765	0.519357	0.321684	0.272404	-0.386493	-0.371232	-0.311613	-0.272403	5.30374e-05	3.22765e-05	1.61187	0.688737	1.61187	up	SCD	6319	chr10:102106273-102124581 (+) // 91.04 // q24.31
11730338_a_at	-0.488791	-0.329835	-0.267982	-0.483755	0.33046	0.390947	0.267982	0.2701	4.93094e-05	2.91422e-05	-1.63293	-0.707463	1.63293	down	SMAD6	4091	chr15:66994545-67074326 (+) // 92.25 // q22.31
11756316_a_at	-1.67366	-1.78803	-2.21082	-1.6032	1.6032	1.68571	1.66614	1.71187	2.62571e-06	2.53918e-07	-11.2018	-3.48565	11.2018	down	CHI3L1	1116	chr1:203148092-203152875 (-) // 99.82 // q32.1
11756475_a_at	0.254177	0.322247	0.362116	0.258797	-0.502844	-0.254177	-0.296754	-0.291134	7.37528e-05	5.06071e-05	1.55354	0.635561	1.55354	up	C6orf1	221491	chr6:34214168-34216762 (-) // 96.92 // p21.31
11715893_s_at	-0.69945	-0.886826	-0.759114	-0.493515	0.624886	0.493515	0.68418	0.603693	2.05798e-05	7.06498e-06	-2.48164	-1.31129	2.48164	down	IFI27	3429	chr14:94577078-94583031 (+) // 68.78 // q32.12
11722300_a_at	-0.377942	-0.435482	-0.463035	-0.399168	0.424378	0.436712	0.469631	0.377942	1.15869e-06	6.70259e-08	-1.7976	-0.846072	1.7976	down	ETS1	2113	chr11:128328661-128392277 (-) // 94.14 // q24.3
11718368_at	-0.246469	-0.464469	-0.469992	-0.484426	0.246469	0.310935	0.253046	0.329695	4.46452e-05	2.46944e-05	-1.62605	-0.701375	1.62605	down	LAMA5	3911	chr20:60884120-60942368 (-) // 98.21 // q13.33
11724689_a_at	0.225311	0.291205	0.205527	0.251799	-0.586385	-0.328398	-0.205528	-0.470152	0.000315766	0.000281784	1.55949	0.641076	1.55949	up	CD58	965	chr1:117057155-117113715 (-) // 98.45 // p13.1
11718154_a_at	-0.660483	-0.495748	-0.664871	-0.711894	0.499197	0.495749	0.620413	0.601786	5.66017e-06	8.54168e-07	-2.27763	-1.18754	2.27763	down	HEPH	9843	chrX:65384074-65488709 (+) // 95.99 // q12
11739383_a_at	0.586526	0.852153	0.684984	0.672329	-0.658544	-0.596142	-0.586526	-0.675418	4.19548e-06	5.4527e-07	2.51081	1.32816	2.51081	up	IDI1	3422	chr10:1085968-1095061 (-) // 89.45 // p15.3
11726250_at	0.421883	0.266514	0.420063	0.416666	-0.266514	-0.507884	-0.312674	-0.358282	4.67703e-05	2.65469e-05	1.67321	0.74262	1.67321	up	AGR2	10551	chr7:16831434-16844738 (-) // 95.42 // p21.1
11736681_at	-0.469405	-0.403768	-0.234087	-0.432656	0.259255	0.285893	0.374181	0.234087	5.14005e-05	3.08846e-05	-1.59475	-0.673333	1.59475	down	SLC46A1	113235	chr17:26721663-26733228 (-) // 78.17 // q11.2
11739733_a_at	0.311344	0.281292	0.321923	0.305795	-0.478451	-0.320147	-0.281292	-0.336596	1.74025e-05	5.48573e-06	1.57922	0.65921	1.57922	up	CPEB4	80315	chr5:173315330-173387994 (+) // 96.1 // q35.2
11755756_a_at	-0.426142	-0.222006	-0.272963	-0.343966	0.318917	0.335602	0.222006	0.294425	4.00731e-05	2.0731e-05	-1.52521	-0.609007	1.52521	down	NHSL1	57224	chr6:138743182-138768326 (-) // 97.64 // q23.3
11718490_s_at	-0.692077	-0.420118	-0.60268	-0.548365	0.446887	0.420118	0.489517	0.440124	1.04817e-05	2.40495e-06	-2.02086	-1.01497	2.02086	down	FABP5P3	2171 /// 220832	chr8:82192597-82197012 (+) // 84.01 // q21.13
11719222_at	-0.563364	-0.600989	-0.631883	-0.841084	0.609236	0.598958	0.563364	0.57084	6.43737e-06	1.10428e-06	-2.37007	-1.24493	2.37007	down	SPINK1	6690	chr5:147204145-147211331 (-) // 70.99 // q32
11741453_at	0.433206	0.627352	0.345498	0.499588	-0.445288	-0.478408	-0.345498	-0.550036	3.19796e-05	1.42712e-05	1.90689	0.931218	1.90689	up	SPINK4	27290	chr9:33240161-33248564 (+) // 95.48 // p13.3
11754963_a_at	0.295994	0.366593	0.336103	0.325708	-0.750696	-0.733518	-0.823141	-0.295994	0.000217193	0.000185754	1.97511	0.981937	1.97511	up	SPINK5	11005	chr5:147405245-147503523 (+) // 96.67 // q32
11755276_a_at	0.681303	0.623641	0.65627	0.667608	-0.635038	-0.705578	-0.696322	-0.623641	1.64492e-07	2.54886e-09	2.50073	1.32235	2.50073	up	GPX2	2877	chr14:65405870-65409463 (-) // 86.26 // q23.3
11743050_a_at	-0.460085	-0.322787	-0.372821	-0.362815	0.345884	0.322787	0.342216	0.325058	3.09104e-06	3.28396e-07	-1.63991	-0.713613	1.63991	down	DNAJC15	29103	chr13:43597279-43683517 (+) // 78.15 // q14.11
11754296_a_at	0.253367	0.258062	0.271305	0.318996	-0.375547	-0.345116	-0.347131	-0.253367	6.31506e-06	1.05996e-06	1.52174	0.605723	1.52174	up	AEN	64782	chr15:89169370-89175512 (+) // 90.63 // q26.1
11757991_s_at	0.3975	0.580652	0.374984	0.169175	-0.207438	-0.169175	-0.229317	-0.294852	0.000507361	0.000469548	1.52179	0.605773	1.52179	up	ANKRD12	23253	chr18:9281740-9282188 (+) // 98.68 // p11.22
11725496_a_at	0.379575	0.688332	0.472653	0.467896	-0.485874	-0.379574	-0.549693	-0.475291	2.88728e-05	1.22445e-05	1.96526	0.974722	1.96526	up	AGPAT9	84803	chr4:84457192-84527025 (+) // 98.31 // q21.23
11757109_s_at	0.354623	0.301828	0.372104	0.392771	-0.575997	-0.445118	-0.301829	-0.31188	4.86145e-05	2.84321e-05	1.69824	0.764037	1.69824	up	LOC100652871	100652871 /// 25774 /// 653399	chr22:24282186-24285125 (+) // 95.08 // q11.23
11731181_a_at	-0.670498	-0.805392	-0.740855	-0.802614	0.670498	0.784705	0.848048	0.77237	1.1843e-06	7.00296e-08	-2.87536	-1.52374	2.87536	down	EPSTI1	94240	chr13:43462121-43566377 (-) // 98.44 // q14.11
11727938_s_at	-0.466086	-0.377848	-0.394102	-0.487898	0.472672	0.377849	0.500238	0.551592	6.15284e-06	1.00413e-06	-1.87524	-0.907072	1.87524	down	SEMA3B	7869	chr3:50305001-50314570 (+) // 95.0 // p21.31
11736745_a_at	-0.599883	-0.325753	-0.648252	-0.53953	0.459109	0.51835	0.325753	0.379002	4.6823e-05	2.66437e-05	-1.93041	-0.948908	1.93041	down	ZBTB20	26137	chr3:114057524-114866124 (-) // 92.43 // q13.31
11723470_a_at	0.317254	0.425447	0.235232	0.400723	-0.442055	-0.235233	-0.388103	-0.405609	4.82461e-05	2.80963e-05	1.63854	0.712414	1.63854	up	LPGAT1	9926	chr1:211916799-212004114 (-) // 88.46 // q32.3
11756157_x_at	-0.783559	-0.516585	-0.664391	-0.704796	0.584245	0.652218	0.612752	0.516585	6.15677e-06	1.00875e-06	-2.39294	-1.25878	2.39294	down	PSG2	5670	chr19:43371951-43586811 (-) // 70.63 // q13.2
11726010_at	-0.384244	-0.241847	-0.323345	-0.339799	0.321114	0.331547	0.355926	0.241847	1.26495e-05	3.24516e-06	-1.55285	-0.634918	1.55285	down	CBR4	84869	chr4:169908740-169931468 (-) // 93.31 // q32.3
11719096_at	0.422395	0.435338	0.659	0.2867	-0.286701	-0.395401	-0.304189	-0.481268	0.000122201	9.51416e-05	1.76265	0.817748	1.76265	up	CYB5B	80777	chr16:69458427-69500167 (+) // 96.02 // q22.1
11722559_x_at	-0.721838	-0.465002	-0.748342	-0.572305	0.606601	0.465002	0.547372	0.567199	1.34555e-05	3.63169e-06	-2.25545	-1.17342	2.25545	down	PSG1	5669	chr19:43371615-43383919 (-) // 64.84 // q13.2
11720394_at	-0.503489	-0.385624	-0.335823	-0.445644	0.335823	0.370255	0.524538	0.408072	1.71465e-05	5.34275e-06	-1.77438	-0.827317	1.77438	down	RAB11FIP4	84440	chr17:29718641-29865229 (+) // 85.38 // q11.2
11739654_at	0.432623	0.305438	0.299096	0.300622	-0.369176	-0.348837	-0.299096	-0.331708	7.75632e-06	1.51925e-06	1.59289	0.671649	1.59289	up	TNFRSF10A	8797	chr8:22968801-23082962 (-) // 86.01 // p21.3
11732770_s_at	0.177304	0.241554	0.260179	0.188806	-0.177304	-0.412261	-0.374504	-0.511636	0.000230511	0.000198849	1.50096	0.585887	1.50096	up	FOXD4L3	200350 /// 2298 /// 286380 /// 653404	chr9:70917557-70920000 (+) // 96.59 // q21.11 /// chr9:116055-118429 (-) // 99.83 // p24.3 /// chr9:69199479-69201922 (-) // 96.34 // q21.11
11738879_s_at	-0.465552	-0.581299	-0.500533	-0.414462	0.417768	0.44712	0.414462	0.493887	3.3807e-06	3.8107e-07	-1.91026	-0.933771	1.91026	down	PSG8	440533 /// 5669	chr19:43258384-43269831 (-) // 100.0 // q13.2 /// chr19:43372152-43586819 (-) // 95.56 // q13.2
11732770_s_at	0.177304	0.241554	0.260179	0.188806	-0.177304	-0.412261	-0.374504	-0.511636	0.000230511	0.000198849	1.50096	0.585887	1.50096	up	FOXD4L1	200350 /// 2298 /// 286380 /// 653404	chr9:70917557-70920000 (+) // 96.59 // q21.11 /// chr9:116055-118429 (-) // 99.83 // p24.3 /// chr9:69199479-69201922 (-) // 96.34 // q21.11
11716292_a_at	0.472743	0.386199	0.488578	0.472682	-0.516185	-0.40529	-0.538527	-0.386199	5.83085e-06	9.03748e-07	1.88766	0.916601	1.88766	up	G6PD	2539	chrX:153759605-153775469 (-) // 96.8 // q28
11729857_at	-0.309661	-0.467463	-0.535869	-0.606916	0.309661	0.396124	0.393359	0.331609	3.47952e-05	1.6243e-05	-1.78716	-0.837666	1.78716	down	H6PD	9563	chr1:9294833-9331396 (+) // 85.12 // p36.22
11722824_x_at	-1.2437	-0.985219	-0.709946	-1.21638	0.924074	0.801579	1.01082	0.709946	2.57827e-05	1.01797e-05	-3.73321	-1.90042	3.73321	down	PSG5	5673	chr19:43371800-43690688 (-) // 66.55 // q13.2
11724816_a_at	-0.413928	-0.261233	-0.313804	-0.348558	0.282078	0.261233	0.32053	0.276474	8.94738e-06	1.89079e-06	-1.5363	-0.619459	1.5363	down	SH3KBP1	30011	chrX:19552092-19905719 (-) // 96.06 // p22.12
11720836_a_at	-0.337733	-0.274454	-0.273751	-0.323138	0.284871	0.285616	0.307795	0.273751	1.01005e-06	5.35937e-08	-1.50554	-0.590277	1.50554	down	RIN2	54453	chr20:19866949-19983100 (+) // 97.13 // p11.23
11722691_at	0.510405	0.335997	0.42785	0.288342	-0.478321	-0.288343	-0.322145	-0.316575	4.82461e-05	2.80907e-05	1.67249	0.741995	1.67249	up	AVEN	57099	chr15:34158194-34331406 (-) // 97.65 // q14
11727117_at	-0.642453	-0.622503	-0.74128	-0.801499	0.683342	0.682195	0.787105	0.622503	2.43301e-06	2.2779e-07	-2.6312	-1.39572	2.6312	down	NPPB	4879	chr1:11917520-11918992 (-) // 91.41 // p36.22
11759525_at	-0.426386	-0.358366	-0.641105	-0.297663	0.305049	0.309334	0.457909	0.297664	0.000120644	9.37805e-05	-1.70926	-0.773369	1.70926	down	GADD45B	4616	chr19:2476123-2478256 (+) // 91.74 // p13.3
11732770_s_at	0.177304	0.241554	0.260179	0.188806	-0.177304	-0.412261	-0.374504	-0.511636	0.000230511	0.000198849	1.50096	0.585887	1.50096	up	FOXD4L6	200350 /// 2298 /// 286380 /// 653404	chr9:70917557-70920000 (+) // 96.59 // q21.11 /// chr9:116055-118429 (-) // 99.83 // p24.3 /// chr9:69199479-69201922 (-) // 96.34 // q21.11
11719366_s_at	0.438135	0.387857	0.380975	0.452777	-0.480002	-0.561664	-0.467981	-0.380975	4.6462e-06	6.42483e-07	1.85008	0.887591	1.85008	up	CXCL1	2919	chr4:74735118-74737019 (+) // 97.29 // q13.3
11729649_at	-0.738997	-0.957085	-0.738997	-0.579315	0.592736	0.579315	0.582047	0.75285	1.49693e-05	4.33357e-06	-2.60329	-1.38034	2.60329	down	PRF1	5551	chr10:72356861-72362671 (-) // 87.98 // q22.1
11759903_s_at	-0.439112	-0.448118	-0.342268	-0.418174	0.416565	0.479403	0.443214	0.342268	4.2681e-06	5.65225e-07	-1.7805	-0.83228	1.7805	down	SDCCAG8	10806	chr1:243419363-243480195 (+) // 66.57 // q43
11728477_at	0.338022	0.406256	0.296197	0.222043	-0.635748	-0.222042	-0.286045	-0.308216	0.000552106	0.000512488	1.60063	0.678642	1.60063	up	CXCL3	2921	chr4:74902305-74904523 (-) // 91.73 // q13.3
11722260_a_at	0.322277	0.195646	0.234982	0.203279	-0.64395	-0.308096	-0.238091	-0.195646	0.00151141	0.00147464	1.50055	0.585492	1.50055	up	EDEM1	9695	chr3:5229250-5261650 (+) // 95.38 // p26.1
11740895_a_at	0.31497	0.427296	0.404274	0.28961	-0.504705	-0.28961	-0.398695	-0.360665	2.69146e-05	1.09406e-05	1.67883	0.747456	1.67883	up	MIR22	407004 /// 84981	chr17:1615086-1619508 (-) // 39.59 // p13.3
11716115_s_at	-0.510938	-0.333716	-0.455085	-0.188725	0.188725	0.214089	0.323885	0.268747	0.000233719	0.000201976	-1.53792	-0.620978	1.53792	down	ZFP36L1	677	chr14:69254376-69259784 (-) // 92.04 // q24.1
11715562_x_at	0.430495	0.467576	0.320369	0.428089	-0.329633	-0.36202	-0.339827	-0.320369	3.88884e-06	4.74379e-07	1.68132	0.749594	1.68132	up	LOC100652751	100652751 /// 100653313 /// 6319	chr10:102106273-102124581 (+) // 91.04 // q24.31
11758212_s_at	-0.314156	-0.27552	-0.264503	-0.30176	0.292825	0.321084	0.264503	0.332419	1.24461e-06	7.39791e-08	-1.50701	-0.591693	1.50701	down	KIAA0494	9813	chr1:47140832-47141540 (-) // 95.29 // p33
11742479_s_at	-0.550162	-0.602808	-0.580455	-0.552117	0.550162	0.633577	0.640882	0.598149	2.51254e-07	5.10711e-09	-2.26118	-1.17708	2.26118	down	SULT1C4	27233	chr2:108994420-109004270 (+) // 98.86 // q12.3
11727031_a_at	0.668524	0.926578	0.728688	0.790214	-0.958039	-0.803305	-0.668524	-0.731603	7.5743e-06	1.44484e-06	2.96672	1.56887	2.96672	up	SQSTM1	8878	chr5:179247841-179265078 (+) // 97.93 // q35.3
11749853_a_at	-0.415454	-0.6424	-0.599696	-0.608178	0.549244	0.545975	0.415454	0.585738	1.06185e-05	2.45631e-06	-2.12953	-1.09053	2.12953	down	DTNB	1838	chr2:25655753-25861963 (-) // 87.22 // p23.3
11725291_at	0.248268	0.234528	0.300227	0.308508	-0.368029	-0.428436	-0.352087	-0.234528	2.34831e-05	8.70763e-06	1.53544	0.618653	1.53544	up	FUT1	2523	chr19:49251267-49256824 (-) // 78.14 // q13.33
11715918_s_at	-0.523787	-0.376019	-0.431469	-0.430455	0.419065	0.409645	0.421446	0.376019	2.34167e-06	2.06722e-07	-1.79873	-0.846977	1.79873	down	CD24	100133941	chrY:21152512-21154800 (-) // 76.38 // q11.222
11745030_at	0.280372	0.302008	0.414068	0.288665	-0.293623	-0.38233	-0.327477	-0.280372	1.20895e-05	3.02864e-06	1.56074	0.642229	1.56074	up	LINC00597	81698	chr15:77516251-77517812 (-) // 72.15 // q24.3
11741396_s_at	-0.522401	-0.671087	-0.36907	-0.392587	0.475063	0.551361	0.36907	0.576641	4.26747e-05	2.31332e-05	-1.97496	-0.98182	1.97496	down	GGTLC2	2678 /// 2679 /// 728441 /// 91227 /// 92086	chr22:24999123-25024972 (+) // 96.38 // q11.23
11741396_s_at	-0.522401	-0.671087	-0.36907	-0.392587	0.475063	0.551361	0.36907	0.576641	4.26747e-05	2.31332e-05	-1.97496	-0.98182	1.97496	down	GGTLC1	2678 /// 2679 /// 728441 /// 91227 /// 92086	chr22:24999123-25024972 (+) // 96.38 // q11.23
11719160_at	-0.45286	-0.351089	-0.389278	-0.422834	0.351089	0.427796	0.417225	0.480227	3.20204e-06	3.49914e-07	-1.7692	-0.8231	1.7692	down	RAPH1	65059	chr2:204298404-204400133 (-) // 94.15 // q33.2
11758527_s_at	0.486488	0.447792	0.450026	0.422824	-0.433478	-0.422824	-0.44175	-0.465031	1.41275e-07	2.13196e-09	1.85646	0.892553	1.85646	up	ITPR2	3709	chr12:26489927-26490371 (-) // 99.55 // p12.1
11755448_s_at	-0.331933	-0.216658	-0.273504	-0.319793	0.250267	0.324919	0.41093	0.216658	4.44686e-05	2.45146e-05	-1.50125	-0.586165	1.50125	down	CAPRIN2	65981	chr12:30862487-30869612 (-) // 87.44 // p11.21
11718141_at	-0.534881	-0.405457	-0.466801	-0.46576	0.412343	0.439495	0.520944	0.405457	2.99719e-06	3.12919e-07	-1.88268	-0.912784	1.88268	down	DKK1	22943	chr10:54073968-54077678 (+) // 98.18 // q21.1
11719683_a_at	0.316589	0.534746	0.376104	0.454035	-0.331761	-0.316589	-0.326316	-0.406168	1.83298e-05	5.93305e-06	1.70005	0.765577	1.70005	up	BRP44L	51660	chr6:166778368-166796501 (-) // 94.72 // q27
11719412_at	-0.540686	-0.366826	-0.435794	-0.302921	0.304542	0.526017	0.302921	0.424634	5.80193e-05	3.66842e-05	-1.74241	-0.801085	1.74241	down	PBX1	5087	chr1:164528434-164821067 (+) // 94.97 // q23.3
11722953_a_at	0.397157	0.330433	0.379354	0.271162	-0.290572	-0.325555	-0.402713	-0.271162	1.25238e-05	3.1834e-06	1.5878	0.667027	1.5878	up	BIK	638	chr22:43506753-43525718 (+) // 90.79 // q13.2
11756509_a_at	-0.515951	-0.513145	-0.483876	-0.526463	0.507993	0.540599	0.483876	0.516903	8.71316e-08	6.33055e-10	-2.03102	-1.0222	2.03102	down	BAMBI	25805	chr10:28966714-28971622 (+) // 96.06 // p12.1
11718610_at	0.307309	0.394901	0.290087	0.266823	-0.336048	-0.321724	-0.277483	-0.266823	7.53755e-06	1.4323e-06	1.53188	0.615299	1.53188	up	TP53INP1	94241	chr8:95938199-95961726 (-) // 92.51 // q22.1
11723010_a_at	-0.392181	-0.268405	-0.31039	-0.284907	0.2725	0.324966	0.321302	0.268406	6.71089e-06	1.19874e-06	-1.52707	-0.610765	1.52707	down	KIF20A	10112	chr5:137514404-137523851 (+) // 99.92 // q31.2
11725807_a_at	-0.565515	-0.373469	-0.50451	-0.74018	0.373469	0.433566	0.393508	0.452942	3.68166e-05	1.79831e-05	-1.94435	-0.95929	1.94435	down	SNCAIP	9627	chr5:121647792-121799914 (+) // 97.31 // q23.2
11734059_a_at	0.47625	0.380676	0.437298	0.362967	-0.513329	-0.424004	-0.415057	-0.362967	5.54857e-06	8.16821e-07	1.79395	0.843137	1.79395	up	PSTK	118672	chr10:124739555-124749904 (+) // 87.54 // q26.13
11720562_a_at	-0.226788	-0.621309	-0.471203	-0.39582	0.377105	0.351944	0.226788	0.28394	0.000194294	0.000163657	-1.6687	-0.738724	1.6687	down	PLXNA2	5362	chr1:208195589-208417729 (-) // 96.97 // q32.2
11743197_at	0.454482	0.563081	0.53402	0.500027	-0.589657	-0.631335	-0.665611	-0.454482	5.05639e-06	7.21006e-07	2.14084	1.09817	2.14084	up	TLR4	7099	chr9:120466459-120479768 (+) // 76.11 // q33.1
11757862_x_at	-0.815527	-0.939735	-0.964415	-0.842033	0.815527	0.84473	0.841605	0.832379	3.00764e-07	6.48398e-09	-3.30348	-1.72399	3.30348	down	VTN	7448	chr17:26694319-26695044 (-) // 95.07 // q11.2
11763698_x_at	-0.541211	-0.458322	-0.46914	-0.510121	0.458322	0.47667	0.469954	0.505075	3.28458e-07	7.90583e-09	-1.96183	-0.972204	1.96183	down	MBIP	51562	chr14:36767769-36789794 (-) // 92.22 // q13.3
11753466_a_at	0.373442	0.400507	0.353579	0.409776	-0.353579	-0.377558	-0.438892	-0.417579	9.20051e-07	4.47444e-08	1.71859	0.781228	1.71859	up	ACSS2	55902	chr20:33464395-33514741 (+) // 100.0 // q11.22
11741897_a_at	1.21512	1.27515	1.2483	1.24075	-1.21512	-1.28048	-1.21796	-1.32951	6.15853e-08	2.01712e-10	5.67885	2.5056	5.67885	up	MMP1	4312	chr11:102660640-102668966 (-) // 98.09 // q22.2
11717529_at	0.213335	0.30063	0.295631	0.312636	-0.213335	-0.309195	-0.485194	-0.231716	0.000137464	0.000109344	1.50568	0.590418	1.50568	up	SLC25A20	788	chr3:48894359-48936426 (-) // 98.54 // p21.31
11728960_a_at	-0.573606	-0.590894	-0.679845	-0.423417	0.658509	0.456187	0.640014	0.423417	2.42554e-05	9.24799e-06	-2.16066	-1.11147	2.16066	down	KRT80	144501	chr12:52562780-52585784 (-) // 88.63 // q13.13
11722401_at	-1.49766	-1.49485	-1.42216	-1.44284	1.43438	1.43429	1.42216	1.44249	1.94237e-08	5.98205e-12	-7.45241	-2.89771	7.45241	down	PAGE4	9506	chrX:49593905-49599036 (+) // 28.6 // p11.23
11718554_a_at	0.51131	0.273939	0.420493	0.383559	-0.273939	-0.340517	-0.300858	-0.434989	3.78584e-05	1.88184e-05	1.66428	0.734901	1.66428	up	MCOLN1	57192	chr19:7587511-7598876 (+) // 96.58 // p13.2
11717567_a_at	0.370779	0.386787	0.439134	0.452272	-0.372602	-0.40733	-0.394201	-0.37078	7.0611e-07	2.65308e-08	1.73926	0.798471	1.73926	up	NQO1	1728	chr16:69743303-69760557 (-) // 84.7 // q22.1
11726479_a_at	-0.55655	-0.730018	-0.965795	-0.723458	0.55655	0.646851	0.74567	0.796083	2.07094e-05	7.11784e-06	-2.69492	-1.43024	2.69492	down	MX2	4600	chr21:42741816-42780869 (+) // 91.78 // q22.3
11727986_at	-0.318601	-0.275819	-0.233237	-0.295133	0.449842	0.417706	0.352254	0.233237	3.37084e-05	1.53956e-05	-1.56261	-0.643957	1.56261	down	ODZ3	55714	chr4:183245096-183724177 (+) // 97.98 // q35.1
11735148_a_at	-0.575149	-0.461721	-0.631878	-0.701559	0.54043	0.529049	0.555812	0.461721	5.86556e-06	9.1768e-07	-2.16494	-1.11433	2.16494	down	SOCS2	8835	chr12:93963597-93969978 (+) // 98.53 // q22
11723627_at	-0.406037	-0.400087	-0.406532	-0.428126	0.422902	0.596587	0.515521	0.400087	6.55575e-06	1.13419e-06	-1.85828	-0.89397	1.85828	down	ERP27	121506	chr12:15066969-15092016 (-) // 73.43 // p12.3
11719218_at	-0.622789	-0.53238	-0.61439	-0.523602	0.801317	0.811424	0.523602	0.695051	9.21877e-06	1.99092e-06	-2.43031	-1.28114	2.43031	down	SOCS3	9021	chr17:76352858-76356158 (-) // 96.99 // q25.3
11730184_at	0.930922	0.85266	0.891236	0.958984	-0.85266	-0.898049	-0.890551	-0.891363	8.44586e-08	5.46237e-10	3.462	1.79161	3.462	up	CST1	1469	chr20:23666062-23731905 (-) // 98.95 // p11.21
11737349_a_at	-0.58478	-0.483799	-0.709925	-0.76103	0.483799	0.633182	0.652032	0.676673	1.2789e-05	3.30851e-06	-2.37233	-1.24631	2.37233	down	FGF20	26281	chr8:16850126-16860353 (-) // 93.22 // p22
11726124_at	0.628471	0.545125	0.672381	0.509622	-0.509622	-0.606858	-0.615327	-0.589081	2.32044e-06	2.00099e-07	2.24875	1.16912	2.24875	up	TCN1	6947	chr11:59620274-59634048 (-) // 98.57 // q12.1
11725616_at	-0.529891	-0.210322	-0.341377	-0.388528	0.241728	0.265037	0.210322	0.221712	0.000134472	0.000106394	-1.51806	-0.602229	1.51806	down	PPP1CB	5500	chr2:28974625-29025806 (+) // 94.87 // p23.2
11736477_a_at	0.286931	0.371728	0.456211	0.325725	-0.53073	-0.286931	-0.41574	-0.376129	3.69631e-05	1.81116e-05	1.69646	0.762531	1.69646	up	ELL2	22936	chr5:95220804-95297982 (-) // 94.81 // q15
11747457_x_at	0.246919	0.303258	0.281478	0.240619	-0.337838	-0.375289	-0.36344	-0.240619	9.72433e-06	2.16529e-06	1.51295	0.597365	1.51295	up	UGT1A10	54575 /// 54578 /// 54657 /// 54658	chr2:234545089-234678503 (+) // 89.86 // q37.1
11747747_a_at	0.526181	0.345252	0.448133	0.460456	-0.345253	-0.472827	-0.958283	-0.455654	0.0004309	0.000394406	2.00418	1.00301	2.00418	up	MVK	4598	chr12:110011595-110035041 (+) // 97.02 // q24.11
11741911_a_at	-0.40309	-0.411171	-0.396955	-0.311516	0.451594	0.429296	0.494544	0.311516	9.65057e-06	2.14292e-06	-1.74402	-0.802421	1.74402	down	GBP3	2635	chr1:89472359-89488549 (-) // 99.57 // p22.2
11728707_a_at	-0.455581	-0.267281	-0.298201	-0.404391	0.333364	0.267282	0.412946	0.342863	2.92196e-05	1.25266e-05	-1.61942	-0.695477	1.61942	down	EMP2	2013	chr16:10622279-10674555 (-) // 75.36 // p13.13
11717566_at	-0.641563	-0.434432	-0.638277	-0.514292	0.462618	0.703007	0.434432	0.745651	3.89244e-05	1.97721e-05	-2.20927	-1.14357	2.20927	down	EMP1	2012	chr12:13349448-13371604 (+) // 93.18 // p13.1
11755937_a_at	-0.366624	-0.392674	-0.308471	-0.367245	0.401578	0.394655	0.308471	0.389115	2.34211e-06	2.13796e-07	-1.66118	-0.732208	1.66118	down	AKAP4	8852	chrX:49955443-49965023 (-) // 96.79 // p11.22
11723000_at	-0.725306	-0.562412	-0.676821	-0.785745	0.562412	0.675811	0.911245	0.752133	1.31147e-05	3.49994e-06	-2.66285	-1.41297	2.66285	down	MYL7	58498	chr7:44178462-44180884 (-) // 88.82 // p13
11750770_a_at	0.337977	0.60611	0.342667	0.321931	-0.345207	-0.32193	-0.337954	-0.395499	5.96458e-05	3.81902e-05	1.6845	0.752319	1.6845	up	GCLC	2729	chr6:53363251-53409899 (-) // 100.0 // p12.1
11755786_a_at	-0.348127	-0.336629	-0.279688	-0.276566	0.276566	0.334146	0.402835	0.410969	8.69008e-06	1.80921e-06	-1.58709	-0.666381	1.58709	down	FGFR3	2261	chr4:1795033-1810592 (+) // 95.61 // p16.3
11729695_a_at	0.294791	0.273701	0.354811	0.407605	-0.334638	-0.31978	-0.45193	-0.273701	2.29293e-05	8.41752e-06	1.59963	0.677739	1.59963	up	MVD	4597	chr16:88718347-88729543 (-) // 97.3 // q24.3
11721769_s_at	0.283064	0.353901	0.305782	0.342203	-0.353309	-0.495178	-0.283064	-0.468097	2.38726e-05	8.99479e-06	1.6485	0.72115	1.6485	up	GNE	10020	chr9:36214437-36258496 (-) // 76.84 // p13.3
11719562_at	-0.520531	-0.290904	-0.376936	-0.513236	0.290904	0.308787	0.322996	0.310133	2.89193e-05	1.22909e-05	-1.66279	-0.733607	1.66279	down	SOX4	6659	chr6:21593971-21598850 (+) // 88.92 // p22.3
11725473_a_at	-0.496161	-0.425782	-0.509358	-0.514833	0.425782	0.477776	0.446281	0.458351	5.06572e-07	1.57572e-08	-1.91664	-0.938581	1.91664	down	PAQR8	85315	chr6:52226925-52272575 (+) // 92.19 // p12.2
11723489_at	0.484259	0.664698	0.639884	0.562378	-0.665835	-0.484258	-0.599017	-0.537377	5.7422e-06	8.78926e-07	2.23369	1.15943	2.23369	up	GCLM	2730	chr1:94352059-94375320 (-) // 84.58 // p22.1
11752577_at	0.656433	0.667987	0.73264	0.739012	-0.697799	-0.684265	-0.656433	-0.669833	1.16417e-07	1.54824e-09	2.59566	1.3761	2.59566	up	FTH1	2495	chr11:61731759-61735045 (-) // 59.86 // q12.3
11715588_x_at	-0.521883	-0.549293	-0.496915	-0.467743	0.504636	0.501959	0.467743	0.535347	3.21702e-07	7.5513e-09	-2.01584	-1.01138	2.01584	down	MYL9	10398	chr20:35169909-35178224 (+) // 87.15 // q11.23
11722783_at	-0.428221	-0.342739	-0.35071	-0.481498	0.342739	0.421532	0.428747	0.443712	6.01135e-06	9.551e-07	-1.75318	-0.809974	1.75318	down	FOXQ1	94234	chr6:1312674-1314993 (+) // 81.84 // p25.3
11715386_at	-0.809956	-0.91715	-0.891006	-0.951941	0.809956	0.822662	0.856511	0.981377	7.88429e-07	3.286e-08	-3.38731	-1.76014	3.38731	down	REG1A	5967	chr2:79347615-79350535 (+) // 95.45 // p12
11726006_at	0.396762	0.300938	0.300783	0.254351	-0.423799	-0.254351	-0.347938	-0.268648	3.02305e-05	1.32765e-05	1.55498	0.636893	1.55498	up	SLC30A1	7779	chr1:211744909-211752099 (-) // 98.55 // q32.3
11717930_x_at	-0.816168	-0.833607	-0.578322	-0.860532	0.699931	0.602016	0.578322	0.730084	7.37149e-06	1.37033e-06	-2.68467	-1.42475	2.68467	down	FOLR1	2348	chr11:71901257-71907345 (+) // 96.59 // q13.4
11738644_a_at	0.379734	0.274415	0.294252	0.339697	-0.274415	-0.309116	-0.308447	-0.281987	2.99719e-06	3.12572e-07	1.53211	0.615516	1.53211	up	STAMBPL1	57559	chr10:90640014-90683242 (+) // 99.26 // q23.31
11734037_a_at	-0.379806	-0.416851	-0.427425	-0.368999	0.412507	0.407865	0.368999	0.426134	4.00094e-07	1.07355e-08	-1.74369	-0.802146	1.74369	down	GALC	2581	chr14:88429615-88459907 (-) // 96.3 // q31.3
11718309_at	-0.68281	-0.542135	-0.617183	-0.828991	0.542135	0.641323	0.584202	0.609562	6.58637e-06	1.1481e-06	-2.39842	-1.26209	2.39842	down	HEG1	57493	chr3:124684553-124774802 (-) // 93.14 // q21.2
11754337_s_at	-0.258071	-0.371603	-0.253119	-0.275207	0.253119	0.256116	0.356093	0.367877	2.08237e-05	7.20204e-06	-1.51341	-0.597801	1.51341	down	NDRG1	10397	chr8:134249420-134250626 (-) // 89.41 // q24.22
11716456_at	-0.532399	-0.282369	-0.425098	-0.475267	0.326246	0.368744	0.436985	0.282369	3.49511e-05	1.63693e-05	-1.71995	-0.782369	1.71995	down	RHOBTB3	22836	chr5:95066778-95132071 (+) // 89.15 // q15
11745569_s_at	-0.527121	-0.254625	-0.351356	-0.371508	0.33522	0.400724	0.254625	0.324098	5.38036e-05	3.29085e-05	-1.62994	-0.704819	1.62994	down	LSP1P3	4046 /// 645166 /// 654342 /// 729862	chr5:28926976-28928099 (+) // 98.94 // p13.3
11757715_a_at	-0.607708	-0.742426	-0.425961	-0.552475	0.551472	0.501812	0.512685	0.425961	1.63192e-05	4.9455e-06	-2.11422	-1.08013	2.11422	down	MIR205HG	642587	chr1:209602671-209605890 (+) // 83.37 // q32.2
11715763_a_at	-0.53379	-0.580832	-0.574353	-0.609753	0.549865	0.55153	0.614876	0.53379	2.70563e-07	5.6092e-09	-2.19953	-1.1372	2.19953	down	PODXL	5420	chr7:131185029-131241374 (-) // 90.28 // q32.3
11754640_a_at	-0.417606	-0.396801	-0.343294	-0.577927	0.390589	0.343294	0.559365	0.489703	3.40933e-05	1.56772e-05	-1.83992	-0.879645	1.83992	down	EPHX2	2053	chr8:27348667-27402439 (+) // 99.61 // p21.2
11741065_a_at	0.393562	0.337863	0.289245	0.500523	-0.848236	-0.593839	-0.570941	-0.289245	0.000271226	0.000238398	1.93974	0.955863	1.93974	up	EPHX1	2052	chr1:225997793-226033260 (+) // 98.11 // q42.12
11754854_a_at	-0.391392	-0.317991	-0.360789	-0.476854	0.317991	0.408667	0.427828	0.412515	7.90696e-06	1.55363e-06	-1.71535	-0.778507	1.71535	down	ATF7IP2	100287628 /// 80063	chr16:10524464-10577494 (+) // 88.24 // p13.13
11726677_a_at	-0.487963	-0.712007	-0.326125	-0.346973	0.449225	0.338782	0.326125	0.465274	0.000133653	0.000105622	-1.81897	-0.863119	1.81897	down	PSMB9	5698	chr6:32821857-32827674 (+) // 97.55 // p21.32
11745569_s_at	-0.527121	-0.254625	-0.351356	-0.371508	0.33522	0.400724	0.254625	0.324098	5.38036e-05	3.29085e-05	-1.62994	-0.704819	1.62994	down	LOC654342	4046 /// 645166 /// 654342 /// 729862	chr5:28926976-28928099 (+) // 98.94 // p13.3
11736662_a_at	0.375731	0.37875	0.281719	0.399446	-0.345809	-0.281719	-0.324308	-0.298743	3.94364e-06	5.00735e-07	1.59279	0.671556	1.59279	up	CADPS2	93664	chr7:121958478-122526554 (-) // 97.07 // q31.32
11740462_a_at	-0.319576	-0.372809	-0.475818	-0.471503	0.43831	0.319576	0.530475	0.489606	2.09616e-05	7.2691e-06	-1.80803	-0.854418	1.80803	down	C8orf40	114926	chr8:42396938-42408195 (+) // 96.74 // p11.21
11742669_s_at	0.449465	0.274159	0.432113	0.498149	-0.483704	-0.274159	-0.659701	-0.401887	0.000118698	9.19386e-05	1.82555	0.868334	1.82555	up	HIST4H4	121504 /// 554313 /// 8294 /// 8359 /// 8360 /// 8361 /// 8362 /// 8363 /// 8364 /// 8365 /// 8366 /// 8367 /// 8368 /// 8370	chr1:149804220-149804616 (+) // 100.0 // q21.2 /// chr1:149832329-149832725 (-) // 100.0 // q21.2
11724565_at	-0.355474	-0.206496	-0.356277	-0.363662	0.232386	0.285017	0.206496	0.401575	6.75588e-05	4.51294e-05	-1.51766	-0.601846	1.51766	down	TLN2	83660	chr15:62853563-63136830 (+) // 99.44 // q22.2
11717620_a_at	0.379676	0.457541	0.325514	0.407678	-0.349386	-0.403554	-0.339582	-0.325514	3.70521e-06	4.37048e-07	1.67843	0.747111	1.67843	up	LSS	4047	chr21:47609044-47648738 (-) // 98.11 // q22.3
11742669_s_at	0.449465	0.274159	0.432113	0.498149	-0.483704	-0.274159	-0.659701	-0.401887	0.000118698	9.19386e-05	1.82555	0.868334	1.82555	up	HIST2H4A	121504 /// 554313 /// 8294 /// 8359 /// 8360 /// 8361 /// 8362 /// 8363 /// 8364 /// 8365 /// 8366 /// 8367 /// 8368 /// 8370	chr1:149804220-149804616 (+) // 100.0 // q21.2 /// chr1:149832329-149832725 (-) // 100.0 // q21.2
11742669_s_at	0.449465	0.274159	0.432113	0.498149	-0.483704	-0.274159	-0.659701	-0.401887	0.000118698	9.19386e-05	1.82555	0.868334	1.82555	up	HIST2H4B	121504 /// 554313 /// 8294 /// 8359 /// 8360 /// 8361 /// 8362 /// 8363 /// 8364 /// 8365 /// 8366 /// 8367 /// 8368 /// 8370	chr1:149804220-149804616 (+) // 100.0 // q21.2 /// chr1:149832329-149832725 (-) // 100.0 // q21.2
11734659_a_at	-0.338495	-0.259197	-0.318746	-0.345902	0.274711	0.259197	0.348972	0.268998	5.04393e-06	7.16404e-07	-1.51946	-0.603555	1.51946	down	FOS	2353	chr14:75745476-75748930 (+) // 97.07 // q24.3
11749789_a_at	0.394537	0.391958	0.393183	0.423252	-0.508287	-0.587083	-0.49345	-0.391958	4.35711e-06	5.81038e-07	1.86081	0.895927	1.86081	up	TP53I3	9540	chr2:24300051-24307642 (-) // 95.37 // p23.3
11727416_a_at	-0.408754	-0.336053	-0.291593	-0.409868	0.291593	0.320897	0.36056	0.459126	1.5811e-05	4.69898e-06	-1.64674	-0.719611	1.64674	down	CRYL1	51084	chr13:20977806-21100012 (-) // 98.42 // q12.11
11730288_at	-0.290635	-0.322662	-0.395987	-0.439905	0.290635	0.331507	0.563629	0.508302	6.53566e-05	4.30746e-05	-1.72407	-0.785815	1.72407	down	ARHGAP5	394	chr14:32546494-32628932 (+) // 98.56 // q12
11717774_a_at	0.519392	0.25	0.362452	0.273459	-0.310056	-0.298404	-0.254755	-0.25	8.15425e-05	5.75594e-05	1.54717	0.629629	1.54717	up	PLEKHB1	58473	chr11:73357222-73373864 (+) // 89.43 // q13.4
11727484_a_at	-0.388631	-0.219843	-0.340989	-0.479704	0.321925	0.330131	0.386236	0.219843	6.72545e-05	4.4864e-05	-1.59309	-0.671825	1.59309	down	TPR	7175	chr1:186280784-186344579 (-) // 96.67 // q31.1
11757913_x_at	-0.311323	-0.268326	-0.220598	-0.312023	0.508017	0.524586	0.29915	0.220598	0.000180222	0.000150305	-1.58684	-0.666156	1.58684	down	TUBA1A	7846	chr12:49578643-49579616 (-) // 88.78 // q13.12
11716949_s_at	-0.387054	-0.460631	-0.281529	-0.468769	0.281529	0.380553	0.390586	0.399766	1.82407e-05	5.87613e-06	-1.69655	-0.762605	1.69655	down	TM9SF3	56889	chr10:98277867-98346797 (-) // 96.48 // q24.1
11757885_at	-0.413016	-0.249456	-0.325172	-0.300624	0.29281	0.376206	0.468194	0.249456	4.8909e-05	2.86947e-05	-1.58968	-0.668734	1.58968	down	VSIG10	54621	chr12:118503232-118503963 (-) // 78.63 // q24.23
11745015_a_at	-0.422132	-0.197393	-0.368208	-0.505798	0.219174	0.197393	0.30109	0.311658	0.000143476	0.000115063	-1.54833	-0.630712	1.54833	down	SP100	6672	chr2:231280933-231335236 (+) // 94.13 // q37.1
11716197_a_at	0.27006	0.238525	0.250791	0.387733	-0.488563	-0.256516	-0.238526	-0.350324	0.000114059	8.74321e-05	1.53715	0.62026	1.53715	up	ADIPOR2	79602	chr12:1800188-1897845 (+) // 96.29 // p13.33
11723815_at	-0.410185	-0.406854	-0.463754	-0.300875	0.300875	0.375198	0.368271	0.312922	7.5743e-06	1.44602e-06	-1.66409	-0.734734	1.66409	down	ARHGAP29	9411	chr1:94633943-94703302 (-) // 75.11 // p22.1
11747457_x_at	0.246919	0.303258	0.281478	0.240619	-0.337838	-0.375289	-0.36344	-0.240619	9.72433e-06	2.16529e-06	1.51295	0.597365	1.51295	up	UGT1A1	54575 /// 54578 /// 54657 /// 54658	chr2:234545089-234678503 (+) // 89.86 // q37.1
11719736_s_at	-0.340283	-0.306522	-0.339265	-0.448181	0.546003	0.599801	0.306522	0.529676	4.06035e-05	2.12604e-05	-1.80758	-0.854063	1.80758	down	FAM134B	54463	chr5:16473146-16617210 (-) // 93.2 // p15.1
11727545_at	0.235264	0.551945	0.305263	0.280967	-0.305042	-0.258121	-0.235264	-0.316992	0.000179671	0.000149624	1.53924	0.622215	1.53924	up	PANK3	79646	chr5:167982377-168006610 (-) // 88.16 // q34
11720334_a_at	-0.380279	-0.382672	-0.420114	-0.342992	0.391406	0.431163	0.342991	0.422585	1.32171e-06	8.01897e-08	-1.71541	-0.77855	1.71541	down	ZMIZ1	57178	chr10:80828791-81076276 (+) // 97.52 // q22.3
11743162_a_at	-0.376023	-0.313121	-0.30706	-0.312194	0.34946	0.322548	0.30706	0.350521	9.20051e-07	4.47318e-08	-1.57953	-0.659497	1.57953	down	CTSE	1510	chr1:206317458-206332104 (+) // 69.51 // q32.1
11753819_a_at	0.506705	0.269198	0.368012	0.462333	-0.439322	-0.269199	-0.318547	-0.33145	4.43461e-05	2.44334e-05	1.67156	0.741192	1.67156	up	MDM2	4193	chr12:69202991-69233629 (+) // 96.88 // q15
11716033_at	-0.273277	-0.429007	-0.36126	-0.324845	0.287212	0.317514	0.377855	0.273277	1.25238e-05	3.1871e-06	-1.58125	-0.661062	1.58125	down	SLPI	6590	chr20:43880877-43920205 (-) // 75.77 // q13.12
11721815_a_at	0.533682	0.382008	0.516163	0.445103	-0.692435	-0.904277	-0.835105	-0.382008	9.41916e-05	6.9186e-05	2.25432	1.1727	2.25432	up	FAIM3	9214	chr1:207076640-207095461 (-) // 94.12 // q32.1
11731466_a_at	0.535142	0.593675	0.563863	0.56411	-0.623747	-0.549544	-0.553482	-0.535142	2.51254e-07	4.95572e-09	2.1881	1.12968	2.1881	up	CTSC	1075	chr11:88053980-88070940 (-) // 42.74 // q14.2
11733780_a_at	0.452157	0.512888	0.465375	0.537131	-0.649979	-0.507257	-0.452158	-0.628871	5.85596e-06	9.13858e-07	2.07262	1.05145	2.07262	up	SC5DL	6309	chr11:121163161-121184119 (+) // 74.24 // q23.3
11720751_a_at	0.472777	0.354204	0.396759	0.414279	-0.408537	-0.354204	-0.40711	-0.39633	1.63638e-06	1.12804e-07	1.74237	0.80105	1.74237	up	INPP1	3628	chr2:191208195-191236390 (+) // 93.72 // q32.2
11743252_a_at	-0.303475	-0.293421	-0.354765	-0.3136	0.354542	0.335273	0.293421	0.381384	1.66348e-06	1.17832e-07	-1.57731	-0.65747	1.57731	down	CALD1	800	chr7:134463969-134655474 (+) // 78.98 // q33
11755700_a_at	0.618797	0.859931	0.662116	0.706786	-0.833423	-0.645501	-0.618798	-0.693284	6.31506e-06	1.05831e-06	2.65674	1.40966	2.65674	up	TIPARP	25976	chr3:156393357-156421484 (+) // 99.94 // q25.31
11758261_s_at	-0.321935	-0.243946	-0.27813	-0.341373	0.274785	0.341022	0.332623	0.243946	7.94357e-06	1.56327e-06	-1.50989	-0.59444	1.50989	down	CEP55	55165	chr10:95288414-95288849 (+) // 87.0 // q23.33
11732319_a_at	-0.616776	-0.479627	-0.493735	-0.438328	0.643952	0.664873	0.438328	0.765011	2.03344e-05	6.88251e-06	-2.19643	-1.13516	2.19643	down	GPR1	2825	chr2:207039827-207082771 (-) // 86.05 // q33.3
11716941_at	-0.274622	-0.420866	-0.236993	-0.421466	0.236993	0.254305	0.264268	0.313448	4.10657e-05	2.16838e-05	-1.52176	-0.605741	1.52176	down	TRIB2	28951	chr2:12856997-12882856 (+) // 97.41 // p24.3
11727784_x_at	-0.434094	-0.329851	-0.39741	-0.422841	0.379661	0.393292	0.390499	0.329851	1.88627e-06	1.42453e-07	-1.70453	-0.769375	1.70453	down	TPM4	7171	chr19:16187115-16213813 (+) // 85.24 // p13.12
11747457_x_at	0.246919	0.303258	0.281478	0.240619	-0.337838	-0.375289	-0.36344	-0.240619	9.72433e-06	2.16529e-06	1.51295	0.597365	1.51295	up	UGT1A6	54575 /// 54578 /// 54657 /// 54658	chr2:234545089-234678503 (+) // 89.86 // q37.1
11740370_a_at	-0.304877	-0.457364	-0.318575	-0.320674	0.304877	0.491255	0.604597	0.432864	4.98269e-05	2.95708e-05	-1.75172	-0.808771	1.75172	down	RASGRP1	10125	chr15:38780305-38857007 (-) // 99.35 // q14
11747457_x_at	0.246919	0.303258	0.281478	0.240619	-0.337838	-0.375289	-0.36344	-0.240619	9.72433e-06	2.16529e-06	1.51295	0.597365	1.51295	up	UGT1A4	54575 /// 54578 /// 54657 /// 54658	chr2:234545089-234678503 (+) // 89.86 // q37.1
11739781_a_at	-0.456817	-0.358241	-0.255737	-0.279317	0.419816	0.312047	0.255737	0.296218	4.64119e-05	2.61857e-05	-1.57842	-0.658483	1.57842	down	TGM2	7052	chr20:36766350-36793674 (-) // 89.72 // q11.23
11739469_at	0.274902	0.393342	0.249678	0.265716	-0.274308	-0.249678	-0.331827	-0.319014	1.56007e-05	4.58363e-06	1.50485	0.589616	1.50485	up	TMEM87B	84910	chr2:112812799-112876891 (+) // 98.2 // q13
11732708_a_at	0.227241	0.21733	0.424021	0.298926	-0.33156	-0.21733	-0.295385	-0.381653	7.61171e-05	5.28155e-05	1.514	0.598362	1.514	up	MSI2	124540	chr17:55334373-55710543 (+) // 99.54 // q22
11755450_a_at	-0.525031	-0.320112	-0.48017	-0.417141	0.320112	0.320421	0.375462	0.378894	1.22432e-05	3.08813e-06	-1.7223	-0.784336	1.7223	down	ZNF608	57507	chr5:123972613-123980030 (-) // 90.88 // q23.2
11717148_s_at	-0.590571	-0.529622	-0.568324	-0.56775	0.570113	0.575168	0.566854	0.529622	8.71316e-08	6.44028e-10	-2.18027	-1.12451	2.18027	down	C11orf31	280636	chr11:57508600-57511016 (+) // 78.6 // q12.1
11719305_at	-0.828222	-0.9169	-0.819683	-0.723495	0.912476	0.949449	0.723495	1.15698	8.78655e-06	1.84553e-06	-3.38153	-1.75768	3.38153	down	SYNPO	11346	chr5:150020219-150038964 (+) // 91.21 // q33.1
11761149_a_at	0.574168	0.493771	0.35326	0.564345	-0.619974	-0.443211	-0.470185	-0.35326	3.07376e-05	1.35844e-05	1.95619	0.968043	1.95619	up	C5orf45	51149	chr5:179263633-179285808 (-) // 99.68 // q35.3
11748543_a_at	-0.53549	-0.465415	-0.513839	-0.566131	0.466305	0.51737	0.465415	0.521811	6.05619e-07	2.03303e-08	-2.01803	-1.01294	2.01803	down	TXNIP	10628	chr1:145439346-145441230 (+) // 100.0 // q21.1
11727918_s_at	-0.245066	-0.534989	-0.403817	-0.453363	0.245066	0.341912	0.340339	0.281878	5.71154e-05	3.5973e-05	-1.63763	-0.711608	1.63763	down	MUC20	200958	chr3:195451097-195464539 (+) // 57.12 // q29
11747851_a_at	0.400201	0.251927	0.372297	0.320752	-0.354789	-0.251927	-0.288758	-0.325523	1.30832e-05	3.4648e-06	1.56	0.641544	1.56	up	GPS2	2874	chr17:7214587-7218439 (-) // 88.07 // p13.1
11760502_at	-0.692799	-0.751764	-0.668018	-0.527214	0.527214	0.57372	0.919615	0.693635	2.64221e-05	1.06158e-05	-2.52887	-1.33849	2.52887	down	WSB1	26118	chr17:25621139-25635216 (+) // 98.48 // q11.1
11722943_a_at	-0.40083	-0.363822	-0.449991	-0.374983	0.363822	0.498373	0.52114	0.415436	5.70875e-06	8.68531e-07	-1.79888	-0.847099	1.79888	down	ATXN1	6310	chr6:16299342-16761721 (-) // 97.17 // p22.3
11755223_a_at	-0.349554	-0.430324	-0.319562	-0.382618	0.354515	0.319561	0.324455	0.352498	1.88627e-06	1.41985e-07	-1.63385	-0.708272	1.63385	down	JHDM1D	80853	chr7:139784655-139813384 (-) // 93.8 // q34
11738629_a_at	-0.307058	-0.272994	-0.305113	-0.36654	0.272994	0.401216	0.321368	0.412712	1.05585e-05	2.43882e-06	-1.58557	-0.664999	1.58557	down	ACPL2	92370	chr3:140950681-141013745 (+) // 90.58 // q23
11753191_a_at	0.336701	0.509718	0.483394	0.335304	-0.349545	-0.413742	-0.335304	-0.366583	1.46647e-05	4.14948e-06	1.7202	0.782573	1.7202	up	SLC17A5	26503	chr6:74325034-74363696 (-) // 98.58 // q13
11724372_at	-0.419305	-0.462896	-0.256987	-0.431232	0.320381	0.256987	0.514791	0.286587	8.42885e-05	6.02246e-05	-1.66704	-0.737292	1.66704	down	ANXA10	11199	chr4:169013665-169109087 (+) // 96.42 // q32.3
11731538_a_at	0.690428	0.563563	0.444201	0.545478	-0.492481	-0.518213	-0.444201	-0.579424	8.10365e-06	1.61474e-06	2.0987	1.0695	2.0987	up	GPR110	266977	chr6:46967812-47010099 (-) // 97.04 // p12.3
11717872_a_at	-0.487155	-0.645265	-0.554674	-0.559137	0.487156	0.594739	0.523706	0.577074	2.04145e-06	1.63467e-07	-2.15431	-1.10723	2.15431	down	IRF8	3394	chr16:85932408-85956212 (+) // 94.77 // q24.1
11743191_a_at	-0.483882	-0.57288	-0.518814	-0.496659	0.648501	0.553066	0.483881	0.642082	2.73488e-06	2.6616e-07	-2.14346	-1.09994	2.14346	down	NTM	100653217 /// 50863	chr11:131780518-132206715 (+) // 96.55 // q25
11747570_a_at	0.346285	0.229645	0.305129	0.358233	-0.338055	-0.324585	-0.34182	-0.229645	1.47983e-05	4.21114e-06	1.53512	0.618349	1.53512	up	MGST1	4257	chr12:16500578-16517034 (+) // 99.35 // p12.3
11725568_a_at	-0.530916	-0.275651	-0.486897	-0.533802	0.275651	0.303429	0.286398	0.301332	3.79996e-05	1.90359e-05	-1.68007	-0.74852	1.68007	down	ATP8A1	10396	chr4:42410389-42659122 (-) // 99.31 // p13
*Normalized signal values, p-values of the T-test (p-value & Corrected p-value), FC values (Fold change, Log FC & Absolute FC), annotated gene names (Gene symbol & Entrez Gene), and genomic location information (alignment)
